# Supplementary material for: A new subterranean species and an updated checklist of Strumigenys (Hymenoptera, Formicidae) from Macao SAR, China, with a key to species of the Greater Bay Area
Source: Zookeys. 2020 Sep 21;970:63–116. doi: 10.3897/zookeys.970.54958 (PMC7578445; doi:10.3897/zookeys.970.54958)
Supplement: XML Treatment for Strumigenys subterranea [file zookeys.970.54958-treatment1.xml]

<!DOCTYPE tp:taxon-treatment
  PUBLIC "-//TaxonX//DTD Taxonomic Treatment Publishing DTD v0 20100105//EN" "tax-treatment-NSO.dtd">
<tp:taxon-treatment xmlns:tp="http://www.plazi.org/taxpub"><tp:treatment-meta><kwd-group><label>Taxon classification</label><kwd><named-content xmlns:xlink="http://www.w3.org/1999/xlink" content-type="kingdom">Animalia</named-content></kwd><kwd><named-content xmlns:xlink="http://www.w3.org/1999/xlink" content-type="order">Hymenoptera</named-content></kwd><kwd><named-content xmlns:xlink="http://www.w3.org/1999/xlink" content-type="family">Formicidae</named-content></kwd></kwd-group><mixed-citation publication-type="journal"><person-group><name><surname>Brassard</surname><given-names>François</given-names></name><name><surname>Leong</surname><given-names>Chi-Man</given-names></name><name><surname>Chan</surname><given-names>Hoi-Hou</given-names></name><name><surname>Guénard</surname><given-names>Benoit</given-names></name></person-group><article-title>A new subterranean species and an updated checklist of <italic><tp:taxon-name><tp:taxon-name-part taxon-name-part-type="genus" reg="Strumigenys">Strumigenys</tp:taxon-name-part></tp:taxon-name></italic> (<tp:taxon-name><tp:taxon-name-part taxon-name-part-type="order">Hymenoptera</tp:taxon-name-part></tp:taxon-name>, <tp:taxon-name><tp:taxon-name-part taxon-name-part-type="family">Formicidae</tp:taxon-name-part></tp:taxon-name>) from Macao SAR, China, with a key to species of the Greater Bay Area</article-title><source>Zookeys</source><day>21</day><month>9</month><year>2020</year><volume>970</volume><fpage>63</fpage><lpage>116</lpage><pub-id pub-id-type="doi">10.3897/zookeys.970.54958</pub-id></mixed-citation></tp:treatment-meta><tp:nomenclature><tp:taxon-name><object-id xmlns:xlink="http://www.w3.org/1999/xlink" content-type="arpha" xlink:type="simple">5FA0F7EB-49FE-5A94-933C-E711ED2356C3</object-id>
              <tp:taxon-name-part taxon-name-part-type="genus" reg="Strumigenys">Strumigenys</tp:taxon-name-part>
              <tp:taxon-name-part taxon-name-part-type="species" reg="subterranea">subterranea</tp:taxon-name-part>
              <object-id xmlns:xlink="http://www.w3.org/1999/xlink" content-type="zoobank" xlink:type="simple">http://zoobank.org/6229098D-6815-4ABB-9753-1D1B625FC215</object-id>
            </tp:taxon-name><tp:taxon-authority>Brassard, Leong &amp; Guénard</tp:taxon-authority><tp:taxon-status xmlns:xlink="http://www.w3.org/1999/xlink" xlink:type="simple">sp. nov.</tp:taxon-status></tp:nomenclature><tp:treatment-sec sec-type="type locality" id="SECID0E3MAC"><title>Type locality.</title><p>Macao SAR, China: Coloane Island, Coloane North East hiking trail, <named-content xmlns:xlink="http://www.w3.org/1999/xlink" content-type="dwc:verbatimCoordinates" xlink:type="simple"><named-content content-type="geo-json" specific-use="{&#34;type&#34;:&#34;Point&#34;,&#34;coordinates&#34;:[113.570000,22.135100]}" id="NCID0EFNAC" xlink:type="simple">22.1351°N, 113.5700°E</named-content></named-content>, ca. 80 m, subterranean trap placed at a depth of 12.5 cm, 14 May–4 June 2019, F. Brassard leg.</p></tp:treatment-sec><tp:treatment-sec sec-type="Repository institution" id="SECID0EKNAC"><title>Repository institution.</title><p>Insect Biodiversity and Biogeography Lab (<abbrev xmlns:xlink="http://www.w3.org/1999/xlink" content-type="institution" xlink:title="Insect Biodiversity and Biogeography Lab" id="ABBRID0EQNAC" xlink:type="simple">IBBL</abbrev>), School of Biological Sciences, Hong Kong University</p></tp:treatment-sec><tp:treatment-sec sec-type="Type specimen" id="SECID0EVNAC"><title>Type specimen.</title><p><bold><italic>Holotype</italic>.</bold> Pinned worker. Original label: “China SAR: Macau, Coloane. Coloane North East Hiking Trail. 78 m, 14v–4vi.2019, <named-content xmlns:xlink="http://www.w3.org/1999/xlink" content-type="dwc:verbatimCoordinates" xlink:type="simple"><named-content content-type="geo-json" specific-use="{&#34;type&#34;:&#34;Point&#34;,&#34;coordinates&#34;:[113.570000,22.135100]}" id="NCID0EDOAC" xlink:type="simple">22.13510°N, 113.57000°E</named-content></named-content>, Subterranean Trap 12.5 cm depth. F. Brassard” “MAC_S12_12.5_q4_Sp.2” [<abbrev xmlns:xlink="http://www.w3.org/1999/xlink" content-type="institution" xlink:title="Insect Biodiversity and Biogeography Lab" id="ABBRID0EIOAC" xlink:type="simple">IBBL</abbrev>: ANTWEB1010847].</p></tp:treatment-sec><tp:treatment-sec sec-type="description" id="SECID0ENOAC"><title>Worker measurements.</title><p>(<italic>n</italic> = 1): <abbrev xmlns:xlink="http://www.w3.org/1999/xlink" xlink:title="Total Length" id="ABBRID0EVOAC" xlink:type="simple">TL</abbrev> 1.809 mm, <abbrev xmlns:xlink="http://www.w3.org/1999/xlink" xlink:title="Head Length" id="ABBRID0EZOAC" xlink:type="simple">HL</abbrev> 0.454 mm, <abbrev xmlns:xlink="http://www.w3.org/1999/xlink" xlink:title="Head Width" id="ABBRID0E4OAC" xlink:type="simple">HW</abbrev> 0.348 mm, <abbrev xmlns:xlink="http://www.w3.org/1999/xlink" xlink:title="Cephalic Index" id="ABBRID0EBPAC" xlink:type="simple">CI</abbrev> 77, <abbrev xmlns:xlink="http://www.w3.org/1999/xlink" xlink:title="Mandible Length" id="ABBRID0EFPAC" xlink:type="simple">MandL</abbrev> 0.098 mm, <abbrev xmlns:xlink="http://www.w3.org/1999/xlink" xlink:title="Mandibular Index" id="ABBRID0EJPAC" xlink:type="simple">MI</abbrev> 22, <abbrev xmlns:xlink="http://www.w3.org/1999/xlink" xlink:title="Scape Length" id="ABBRID0ENPAC" xlink:type="simple">SL</abbrev> 0.226 mm, <abbrev xmlns:xlink="http://www.w3.org/1999/xlink" xlink:title="Scape Index" id="ABBRID0ERPAC" xlink:type="simple">SI</abbrev> 65, <abbrev xmlns:xlink="http://www.w3.org/1999/xlink" xlink:title="Pronotal Width" id="ABBRID0EVPAC" xlink:type="simple">PrW</abbrev> 0.189 mm, <abbrev xmlns:xlink="http://www.w3.org/1999/xlink" xlink:title="Pronotum Index" id="ABBRID0EZPAC" xlink:type="simple">PI</abbrev> 54, <abbrev xmlns:xlink="http://www.w3.org/1999/xlink" xlink:title="Eye Length" id="ABBRID0E4PAC" xlink:type="simple">EL</abbrev> 0.006 mm, <abbrev xmlns:xlink="http://www.w3.org/1999/xlink" xlink:title="Ocular Index" id="ABBRID0ECAAE" xlink:type="simple">OI</abbrev> 2, <abbrev xmlns:xlink="http://www.w3.org/1999/xlink" xlink:title="Weber’s Length" id="ABBRID0EGAAE" xlink:type="simple">WL</abbrev> 0.458 mm, <abbrev xmlns:xlink="http://www.w3.org/1999/xlink" xlink:title="Petiolar Height" id="ABBRID0EKAAE" xlink:type="simple">PetH</abbrev> 0.124 mm, <abbrev xmlns:xlink="http://www.w3.org/1999/xlink" xlink:title="Petiolar Length" id="ABBRID0EOAAE" xlink:type="simple">PetL</abbrev> 0.183 mm, <abbrev xmlns:xlink="http://www.w3.org/1999/xlink" xlink:title="Metafemur length" id="ABBRID0ESAAE" xlink:type="simple">MtfmL</abbrev> 0.295 mm, <abbrev xmlns:xlink="http://www.w3.org/1999/xlink" xlink:title="Metatibia length" id="ABBRID0EWAAE" xlink:type="simple">MttbL</abbrev> 0.230 mm, <abbrev xmlns:xlink="http://www.w3.org/1999/xlink" xlink:title="Lateral Petiolar Index" id="ABBRID0E1AAE" xlink:type="simple">LPI</abbrev> 68, <abbrev xmlns:xlink="http://www.w3.org/1999/xlink" xlink:title="Dorsal Petiolar Width" id="ABBRID0E5AAE" xlink:type="simple">DPetW</abbrev> 0.117 mm, <abbrev xmlns:xlink="http://www.w3.org/1999/xlink" xlink:title="Dorsal Petiolar Index" id="ABBRID0ECBAE" xlink:type="simple">DPI</abbrev> 64, <abbrev xmlns:xlink="http://www.w3.org/1999/xlink" xlink:title="Postpetiole Length" id="ABBRID0EGBAE" xlink:type="simple">PosPetL</abbrev> 0.184 mm, <abbrev xmlns:xlink="http://www.w3.org/1999/xlink" xlink:title="Abdominal tergum IV Length" id="ABBRID0EKBAE" xlink:type="simple">ATL</abbrev> 0.356 mm.</p><fig id="F1" position="float" orientation="portrait"><object-id xmlns:xlink="http://www.w3.org/1999/xlink" content-type="doi" xlink:type="simple">10.3897/zookeys.970.54958.figure1</object-id><object-id xmlns:xlink="http://www.w3.org/1999/xlink" content-type="zenodo_dep_id" xlink:type="simple">4057372</object-id><object-id xmlns:xlink="http://www.w3.org/1999/xlink" content-type="arpha" xlink:type="simple">2742AF69-ECA6-599D-9632-E692541B8019</object-id><label>Figure 1.</label><caption><p>Morphological measurements used. For definition of each abbreviation see Table <xref ref-type="table" rid="T1">1</xref>.</p></caption><graphic xmlns:xlink="http://www.w3.org/1999/xlink" xlink:href="zookeys-970-063-g001.jpg" position="float" orientation="portrait" xlink:type="simple" id="oo_455239.jpg"><uri content-type="original_file" xlink:type="simple">https://binary.pensoft.net/fig/455239</uri></graphic></fig><table-wrap id="T1" position="float" orientation="portrait"><label>Table 1.</label><caption><p>Morphological measurements used. Morphological terminology follows <xref ref-type="bibr" rid="B27">Tang et al. (2019)</xref>.</p></caption><table id="TID0EYDAI" rules="all"><tbody><tr><td rowspan="1" colspan="1">
                      <bold><abbrev xmlns:xlink="http://www.w3.org/1999/xlink" xlink:title="Total Length" id="ABBRID0EWCAE" xlink:type="simple">TL</abbrev></bold>
                    </td><td rowspan="1" colspan="1"><bold>Total Length</bold>: measured from the mandibular apex to the posterior margin of abdominal tergite IV. Sum of <abbrev xmlns:xlink="http://www.w3.org/1999/xlink" xlink:title="Mandible Length" id="ABBRID0EADAE" xlink:type="simple">MandL</abbrev> + <abbrev xmlns:xlink="http://www.w3.org/1999/xlink" xlink:title="Head Length" id="ABBRID0EEDAE" xlink:type="simple">HL</abbrev> + ML + <abbrev xmlns:xlink="http://www.w3.org/1999/xlink" xlink:title="Petiolar Length" id="ABBRID0EIDAE" xlink:type="simple">PetL</abbrev> + <abbrev xmlns:xlink="http://www.w3.org/1999/xlink" xlink:title="Postpetiole Length" id="ABBRID0EMDAE" xlink:type="simple">PosPetL</abbrev> + <abbrev xmlns:xlink="http://www.w3.org/1999/xlink" xlink:title="Abdominal tergum IV Length" id="ABBRID0EQDAE" xlink:type="simple">ATL</abbrev>.</td></tr><tr><td rowspan="1" colspan="1">
                      <bold><abbrev xmlns:xlink="http://www.w3.org/1999/xlink" xlink:title="Head Length" id="ABBRID0E1DAE" xlink:type="simple">HL</abbrev></bold>
                    </td><td rowspan="1" colspan="1"><bold>Head Length</bold>: measured from the midpoint of the occipital margin to the midpoint of the anterior clypeal margin. If one or both margins are concave, measured from the midpoint of a transverse line spanning the apices of the projecting portions.</td></tr><tr><td rowspan="1" colspan="1">
                      <bold><abbrev xmlns:xlink="http://www.w3.org/1999/xlink" xlink:title="Head Width" id="ABBRID0EKEAE" xlink:type="simple">HW</abbrev></bold>
                    </td><td rowspan="1" colspan="1"><bold>Head Width</bold>: measured at the maximum width of the head in full-face view, excluding the eyes.</td></tr><tr><td rowspan="1" colspan="1">
                      <bold><abbrev xmlns:xlink="http://www.w3.org/1999/xlink" xlink:title="Mandible Length" id="ABBRID0E1EAE" xlink:type="simple">MandL</abbrev></bold>
                    </td><td rowspan="1" colspan="1"><bold>Mandible Length</bold>: measured from the mandibular apex to the anterior clypeal margin. If clypeal margin concave medially, measured from the transverse line connecting the anteriormost points.</td></tr><tr><td rowspan="1" colspan="1">
                      <bold><abbrev xmlns:xlink="http://www.w3.org/1999/xlink" xlink:title="Scape Length" id="ABBRID0EKFAE" xlink:type="simple">SL</abbrev></bold>
                    </td><td rowspan="1" colspan="1"><bold>Scape Length</bold>: measured from the basal constriction that occurs distal of the condylar bulb.</td></tr><tr><td rowspan="1" colspan="1">
                      <bold><abbrev xmlns:xlink="http://www.w3.org/1999/xlink" xlink:title="Eye Length" id="ABBRID0E1FAE" xlink:type="simple">EL</abbrev></bold>
                    </td><td rowspan="1" colspan="1"><bold>Eye Length</bold>: maximum diameter of the eye.</td></tr><tr><td rowspan="1" colspan="1">
                      <bold><abbrev xmlns:xlink="http://www.w3.org/1999/xlink" xlink:title="Pronotal Width" id="ABBRID0EKGAE" xlink:type="simple">PrW</abbrev></bold>
                    </td><td rowspan="1" colspan="1"><bold>Pronotal Width</bold>: maximum width of the pronotum in dorsal view. If present, projecting tubercles or other cuticular prominences at the pronotal humeral angles ignored.</td></tr><tr><td rowspan="1" colspan="1">
                      <bold><abbrev xmlns:xlink="http://www.w3.org/1999/xlink" xlink:title="Weber’s Length" id="ABBRID0E1GAE" xlink:type="simple">WL</abbrev></bold>
                    </td><td rowspan="1" colspan="1"><bold>Weber’s Length</bold>: diagonal length of the mesosoma in profile view. Measured from the point at which the pronotum meets the cervical shield to the posterior basal angle of the metapleuron.</td></tr><tr><td rowspan="1" colspan="1">
                      <bold><abbrev xmlns:xlink="http://www.w3.org/1999/xlink" xlink:title="Petiolar Length" id="ABBRID0EKHAE" xlink:type="simple">PetL</abbrev></bold>
                    </td><td rowspan="1" colspan="1"><bold>Petiolar Length</bold>: maximum length of petiole. Measured from posterior petiolar margin to the anteriormost point before posteroventral lobes of the propodeum obscure petiole. If present, spongiform tissues are ignored.</td></tr><tr><td rowspan="1" colspan="1">
                      <bold><abbrev xmlns:xlink="http://www.w3.org/1999/xlink" xlink:title="Petiolar Height" id="ABBRID0E1HAE" xlink:type="simple">PetH</abbrev></bold>
                    </td><td rowspan="1" colspan="1"><bold>Petiolar Height</bold>: maximum distance measured between two parallel lines, one tangent with the node apex and the other tangent with the ventral-most point of the petiole in profile. If ventral margin concave upward, measure from the lower line tangent to the uppermost portion of the curve. If present, spongiform tissues ignored.</td></tr><tr><td rowspan="1" colspan="1">
                      <bold><abbrev xmlns:xlink="http://www.w3.org/1999/xlink" xlink:title="Dorsal Petiolar Width" id="ABBRID0EKIAE" xlink:type="simple">DPetW</abbrev></bold>
                    </td><td rowspan="1" colspan="1"><bold>Dorsal Petiolar Width</bold>: maximum width of petiolar node in dorsal view.</td></tr><tr><td rowspan="1" colspan="1">
                      <bold><abbrev xmlns:xlink="http://www.w3.org/1999/xlink" xlink:title="Postpetiole Length" id="ABBRID0E1IAE" xlink:type="simple">PosPetL</abbrev></bold>
                    </td><td rowspan="1" colspan="1"><bold>Postpetiole Length</bold>: maximum length of postpetiole, measured from the anterior margin to the posterior margin. If present, spongiform tissues are ignored.</td></tr><tr><td rowspan="1" colspan="1">
                      <bold><abbrev xmlns:xlink="http://www.w3.org/1999/xlink" xlink:title="Abdominal tergum IV Length" id="ABBRID0EKJAE" xlink:type="simple">ATL</abbrev></bold>
                    </td><td rowspan="1" colspan="1"><bold>Abdominal tergum IV Length</bold>: maximum length of the fourth abdominal tergite, measured from the anterior margin to the posterior margin.</td></tr><tr><td rowspan="1" colspan="1">
                      <bold><abbrev xmlns:xlink="http://www.w3.org/1999/xlink" xlink:title="Metafemur length" id="ABBRID0E1JAE" xlink:type="simple">MtfmL</abbrev></bold>
                    </td><td rowspan="1" colspan="1"><bold>Metafemur length</bold>: maximum length of the metafemur, not including the trochanter.</td></tr><tr><td rowspan="1" colspan="1">
                      <bold><abbrev xmlns:xlink="http://www.w3.org/1999/xlink" xlink:title="Metatibia length" id="ABBRID0EKKAE" xlink:type="simple">MttbL</abbrev></bold>
                    </td><td rowspan="1" colspan="1"><bold>Metatibia length</bold>: maximum length of the metatibia.</td></tr><tr><td rowspan="1" colspan="1">
                      <bold><abbrev xmlns:xlink="http://www.w3.org/1999/xlink" xlink:title="Cephalic Index" id="ABBRID0E1KAE" xlink:type="simple">CI</abbrev></bold>
                    </td><td rowspan="1" colspan="1"><bold>Cephalic Index</bold>: <abbrev xmlns:xlink="http://www.w3.org/1999/xlink" xlink:title="Head Width" id="ABBRID0EELAE" xlink:type="simple">HW</abbrev> / <abbrev xmlns:xlink="http://www.w3.org/1999/xlink" xlink:title="Head Length" id="ABBRID0EILAE" xlink:type="simple">HL</abbrev> × 100</td></tr><tr><td rowspan="1" colspan="1">
                      <bold><abbrev xmlns:xlink="http://www.w3.org/1999/xlink" xlink:title="Mandibular Index" id="ABBRID0ESLAE" xlink:type="simple">MI</abbrev></bold>
                    </td><td rowspan="1" colspan="1"><bold>Mandibular Index</bold>: <abbrev xmlns:xlink="http://www.w3.org/1999/xlink" xlink:title="Mandible Length" id="ABBRID0E3LAE" xlink:type="simple">MandL</abbrev> / <abbrev xmlns:xlink="http://www.w3.org/1999/xlink" xlink:title="Head Length" id="ABBRID0EAMAE" xlink:type="simple">HL</abbrev> × 100</td></tr><tr><td rowspan="1" colspan="1">
                      <bold><abbrev xmlns:xlink="http://www.w3.org/1999/xlink" xlink:title="Scape Index" id="ABBRID0EKMAE" xlink:type="simple">SI</abbrev></bold>
                    </td><td rowspan="1" colspan="1"><bold>Scape Index</bold>: <abbrev xmlns:xlink="http://www.w3.org/1999/xlink" xlink:title="Scape Length" id="ABBRID0EUMAE" xlink:type="simple">SL</abbrev> / <abbrev xmlns:xlink="http://www.w3.org/1999/xlink" xlink:title="Head Width" id="ABBRID0EYMAE" xlink:type="simple">HW</abbrev> × 100</td></tr><tr><td rowspan="1" colspan="1">
                      <bold><abbrev xmlns:xlink="http://www.w3.org/1999/xlink" xlink:title="Pronotum Index" id="ABBRID0ECNAE" xlink:type="simple">PI</abbrev></bold>
                    </td><td rowspan="1" colspan="1"><bold>Pronotum Index</bold>: <abbrev xmlns:xlink="http://www.w3.org/1999/xlink" xlink:title="Pronotal Width" id="ABBRID0EMNAE" xlink:type="simple">PrW</abbrev>/ <abbrev xmlns:xlink="http://www.w3.org/1999/xlink" xlink:title="Head Width" id="ABBRID0EQNAE" xlink:type="simple">HW</abbrev> x 100</td></tr><tr><td rowspan="1" colspan="1">
                      <bold><abbrev xmlns:xlink="http://www.w3.org/1999/xlink" xlink:title="Ocular Index" id="ABBRID0E1NAE" xlink:type="simple">OI</abbrev></bold>
                    </td><td rowspan="1" colspan="1"><bold>Ocular Index</bold>: <abbrev xmlns:xlink="http://www.w3.org/1999/xlink" xlink:title="Eye Length" id="ABBRID0EEOAE" xlink:type="simple">EL</abbrev> / <abbrev xmlns:xlink="http://www.w3.org/1999/xlink" xlink:title="Head Width" id="ABBRID0EIOAE" xlink:type="simple">HW</abbrev> × 100</td></tr><tr><td rowspan="1" colspan="1">
                      <bold><abbrev xmlns:xlink="http://www.w3.org/1999/xlink" xlink:title="Lateral Petiolar Index" id="ABBRID0ESOAE" xlink:type="simple">LPI</abbrev></bold>
                    </td><td rowspan="1" colspan="1"><bold>Lateral Petiolar Index</bold>: <abbrev xmlns:xlink="http://www.w3.org/1999/xlink" xlink:title="Petiolar Height" id="ABBRID0E3OAE" xlink:type="simple">PetH</abbrev> / <abbrev xmlns:xlink="http://www.w3.org/1999/xlink" xlink:title="Petiolar Length" id="ABBRID0EAPAE" xlink:type="simple">PetL</abbrev> × 100</td></tr><tr><td rowspan="1" colspan="1">
                      <bold><abbrev xmlns:xlink="http://www.w3.org/1999/xlink" xlink:title="Dorsal Petiolar Index" id="ABBRID0EKPAE" xlink:type="simple">DPI</abbrev></bold>
                    </td><td rowspan="1" colspan="1"><bold>Dorsal Petiolar Index</bold>: <abbrev xmlns:xlink="http://www.w3.org/1999/xlink" xlink:title="Dorsal Petiolar Width" id="ABBRID0EUPAE" xlink:type="simple">DPetW</abbrev> / <abbrev xmlns:xlink="http://www.w3.org/1999/xlink" xlink:title="Petiolar Length" id="ABBRID0EYPAE" xlink:type="simple">PetL</abbrev> × 100</td></tr></tbody></table></table-wrap></tp:treatment-sec><tp:treatment-sec sec-type="diagnosis" id="SECID0E3PAE"><title>Diagnosis.</title><p>Mandibles in full-face view triangular, eyes with a single ommatidium, anterior margin of clypeus shallowly convex, clypeal margin fringed with a continuous row of appressed spatulate hairs incurved towards midline of head, conspicuous preocular carina, dorsoventrally flattened scape, spatulate to spoon-shaped hairs on leading edge of scape, pair humeral hairs present, dorsum of head behind clypeus reticulate-punctate, side of mesosoma and disc of postpetiole smooth, postpetiole with concave anterior margin and a projecting lobe on convex posterior margin, total dental count of eight, lack of propodeal spines, and propodeal declivity angular.</p></tp:treatment-sec><tp:treatment-sec sec-type="description" id="SECID0EBQAE"><title>Worker description.</title><p>(Figs <xref ref-type="fig" rid="F2">2</xref>–<xref ref-type="fig" rid="F4">4</xref>). <bold><italic>Head.</italic></bold> In full-face view, head noticeably longer than wide (<abbrev xmlns:xlink="http://www.w3.org/1999/xlink" xlink:title="Cephalic Index" id="ABBRID0ESQAE" xlink:type="simple">CI</abbrev>: 77) (Fig. <xref ref-type="fig" rid="F3">3A</xref>), with its widest portion nearby the anterior end of the posterior third of its length. In lateral view, eye with a single facet, inconspicuous, and located at the widest level of the head (Fig. <xref ref-type="fig" rid="F3">3E</xref>). Posterior cephalic margin shallowly concave; corners of posterior margin of head weakly developed and evenly rounded through the lateral margins. Posterolateral margins evenly rounded on half of their length, then converging at a slightly steeper angle towards the center of the head. Anteromedian clypeal margin slightly convex. Scapes with a moderately developed subbasal lobe on their anterior portion. Apex of scape not reaching posterior margin of head, antenna including scape with six articles, with the last two articles distinctly enlarged and forming a club; ratio of antennal segments from 2<sup>nd</sup> to 6<sup>th</sup> segment = 3.83 : 1.33 : 1 : 3.05 : 11.56 (Fig. <xref ref-type="fig" rid="F3">3D</xref>). Mandibles triangular with eight teeth (T) and four denticles (D), arranged from basal to apical as such: T-D-T-T-T-T-T-T-D-D-D-T (Fig. <xref ref-type="fig" rid="F3">3C</xref>). Basal angle between the basal margin and masticatory margin rounded triangular. Basal lamella a thin strip, widest at the basal tooth and almost fully disappearing at the midpoint of the masticatory margin. Labrum terminates in a pair of short triangular lobes (Fig. <xref ref-type="fig" rid="F3">3F</xref>).</p><fig id="F3" position="float" orientation="portrait"><object-id xmlns:xlink="http://www.w3.org/1999/xlink" content-type="doi" xlink:type="simple">10.3897/zookeys.970.54958.figure3</object-id><object-id xmlns:xlink="http://www.w3.org/1999/xlink" content-type="zenodo_dep_id" xlink:type="simple">4057420</object-id><object-id xmlns:xlink="http://www.w3.org/1999/xlink" content-type="arpha" xlink:type="simple">EE5BE69A-94BA-57D3-82D2-33B0DB2CF9F8</object-id><label>Figure 3.</label><caption><p><italic><tp:taxon-name><tp:taxon-name-part taxon-name-part-type="genus" reg="Strumigenys">Strumigenys</tp:taxon-name-part> <tp:taxon-name-part taxon-name-part-type="species" reg="subterranea">subterranea</tp:taxon-name-part></tp:taxon-name></italic> sp. nov. (ANTWEB1010847) <bold>A–F</bold> worker <bold>A</bold> full-face view <bold>B</bold> face view tilted posteriorly to showcase hairs on vertex <bold>C</bold> mandibles <bold>D</bold> left antenna <bold>E</bold> side view to showcase the eye <bold>F</bold> ventral view to showcase labrum.</p></caption><graphic xmlns:xlink="http://www.w3.org/1999/xlink" xlink:href="zookeys-970-063-g002.jpg" position="float" orientation="portrait" xlink:type="simple" id="oo_455240.jpg"><uri content-type="original_file" xlink:type="simple">https://binary.pensoft.net/fig/455240</uri></graphic></fig><fig id="F2" position="float" orientation="portrait"><object-id xmlns:xlink="http://www.w3.org/1999/xlink" content-type="doi" xlink:type="simple">10.3897/zookeys.970.54958.figure2</object-id><object-id xmlns:xlink="http://www.w3.org/1999/xlink" content-type="zenodo_dep_id" xlink:type="simple">4057396</object-id><object-id xmlns:xlink="http://www.w3.org/1999/xlink" content-type="arpha" xlink:type="simple">ECA6C5D2-DD3B-58B0-8079-81625DF6A0A4</object-id><label>Figure 2.</label><caption><p><italic><tp:taxon-name><tp:taxon-name-part taxon-name-part-type="genus" reg="Strumigenys">Strumigenys</tp:taxon-name-part> <tp:taxon-name-part taxon-name-part-type="species" reg="subterranea">subterranea</tp:taxon-name-part></tp:taxon-name></italic> sp. nov. (ANTWEB1010847), worker in profile view.</p></caption><graphic xmlns:xlink="http://www.w3.org/1999/xlink" xlink:href="zookeys-970-063-g003.jpg" position="float" orientation="portrait" xlink:type="simple" id="oo_455241.jpg"><uri content-type="original_file" xlink:type="simple">https://binary.pensoft.net/fig/455241</uri></graphic></fig><p><bold><italic>Mesosoma</italic>.</bold> In lateral view, dorsum of mesosoma broadly convex but slightly concave at the metanotal groove (Fig. <xref ref-type="fig" rid="F4">4A</xref>). Anterior portion of promesonotum in dorsal view convex (Fig. <xref ref-type="fig" rid="F4">4B</xref>), with its widest point slightly posterior to the humeral hairs. Median anterior margin of promesonotum slightly convex. Lateral margin of premosonotum subparallel and slightly convex. Metanotal groove distinct but weakly incised. In dorsal view, propodeum approximately half of the maximal width of the promesonotum. In lateral view, propodeum with an angular declivity. Propodeal declivity with a spongiform lamella.</p><fig id="F4" position="float" orientation="portrait"><object-id xmlns:xlink="http://www.w3.org/1999/xlink" content-type="doi" xlink:type="simple">10.3897/zookeys.970.54958.figure4</object-id><object-id xmlns:xlink="http://www.w3.org/1999/xlink" content-type="zenodo_dep_id" xlink:type="simple">4057442</object-id><object-id xmlns:xlink="http://www.w3.org/1999/xlink" content-type="arpha" xlink:type="simple">65AE122C-B641-5ACC-A4FB-A0B3FD6459B9</object-id><label>Figure 4.</label><caption><p><italic><tp:taxon-name><tp:taxon-name-part taxon-name-part-type="genus" reg="Strumigenys">Strumigenys</tp:taxon-name-part> <tp:taxon-name-part taxon-name-part-type="species" reg="subterranea">subterranea</tp:taxon-name-part></tp:taxon-name></italic> sp. nov. (ANTWEB1010847) <bold>A–C</bold> worker <bold>A</bold> lateral view of mesosoma <bold>B</bold> dorsal view of mesosoma <bold>C</bold> dorsal view of metasoma.</p></caption><graphic xmlns:xlink="http://www.w3.org/1999/xlink" xlink:href="zookeys-970-063-g004.jpg" position="float" orientation="portrait" xlink:type="simple" id="oo_455242.jpg"><uri content-type="original_file" xlink:type="simple">https://binary.pensoft.net/fig/455242</uri></graphic></fig><p><bold><italic>Metasoma</italic>.</bold> Petiole in lateral view elongate (<abbrev xmlns:xlink="http://www.w3.org/1999/xlink" xlink:title="Lateral Petiolar Index" id="ABBRID0ECVAE" xlink:type="simple">LPI</abbrev>: 68) and subclavate, with long and thin peduncle. Petiolar node well developed; dorsum of node convex, with its widest point at the posterodorsal corner. Petiolar node in dorsal view subcircular (<abbrev xmlns:xlink="http://www.w3.org/1999/xlink" xlink:title="Dorsal Petiolar Index" id="ABBRID0EGVAE" xlink:type="simple">DPI</abbrev>: 64), widest towards the posterior part. Postpetiolar disc in dorsal view suboval and distinctly wider than long; the median portion of the anterior margin distinctly concave whereas the posterior margin convex with a lobe projecting from the median portion (Fig. <xref ref-type="fig" rid="F4">4C</xref>). Limbus in dorsal view strongly concave, with a thin spongiform pad along its length. Spongiform tissues present on both petiole and postpetiole. Spongiform tissue on the lateral side of petiole restricted to the posterior portion of the node in profile. Excluding the anteriormost part of the ventral portion of petiole, spongiform tissue covers the ventral portion of both the petiole and postpetiole entirely. Depth of spongiform tissue under petiole nearly as much as petiole height. Spongiform tissue particularly extensive on the ventral lobes of the postpetiole. In dorsal view spongiform tissue present along the posterior margin of the petiolar node, and surrounding disc of postpetiole.</p><p><bold><italic>Pilosity</italic>.</bold> On head, spatulate hairs arising from their base and then abruptly curving towards the mandibles, forming a space between the scale of the hair and the head surface. In full-face view of head, numerous evenly spaced spatulate hairs (ca. 95) along the frons, with around two-thirds as much spatulate hairs (ca. 60) evenly spaced but more densely arranged on the clypeus. A total of 16 smaller spatulate hairs present on anterior margin of clypeus. On each side of the anterior margin of the clypeus, three hairs on lateral portion and five on the anterior portion, all incurved towards the midline of the head. Largest spatulate hairs (<italic>n</italic> = 6) fully extending and found on subbasal lobe of antennal scape; with the first two basal hairs curved towards the apex of the scape, whereas the four most posterior hairs are curved towards the base of the scape. Two pairs of thin remiform hairs on the vertex; with one pair on the lateral portions of vertex and the other in posteromedial position (Fig. <xref ref-type="fig" rid="F3">3B</xref>). In profile view, appressed simple hairs present below antennal scrobe towards ventral portion of head. On the mesosoma and metasoma, decumbent hairs evenly spaced with a pair of long flagellate humeral hair present on petiolar node; several erected simple, appressed and filiform hairs present on first gastral tergite, whereas other tergites and sternites are mostly covered by appressed simple hairs. Appressed simple hairs present on tibia, femur and tarsus. Meso- and meta-basitarsal hairs flagellate. Flagellate hairs absent from femurs and tibias.</p><p><bold><italic>Sculpture</italic>.</bold> In full-face and lateral view, head covered by areolate sculpturing (0.10 – 0.23 mm). In dorsal view, superficial sculpturing on the surrounding of the promesonotum and on its posterior section. Center of the dorsal portion of the promesonotum and propodeum smooth; lateral portions of mesosoma smooth (Fig. <xref ref-type="fig" rid="F4">4A</xref>). In dorsal view, discs of petiole and postpetiole smooth. In lateral view, petiole with weak sculpturing. Basigastral costulae present as weakly developed and irregular imprints on the central part of the limbus, extending around half the length of the postpetiole disc. Sculpturing on tibias and femurs areolate. Leg bullae absent.</p><p><bold><italic>Color</italic>.</bold> Body coloration concolor yellowish brown, with slightly lighter coloration on the legs, antennae, mandibles and at the apex of the gaster. First gastral tergite and sternite with darker coloration.</p></tp:treatment-sec><tp:treatment-sec sec-type="comments" id="SECID0ENWAE"><title>Comments.</title><p><italic><tp:taxon-name><tp:taxon-name-part taxon-name-part-type="genus" reg="Strumigenys">Strumigenys</tp:taxon-name-part> <tp:taxon-name-part taxon-name-part-type="species" reg="subterranea">subterranea</tp:taxon-name-part></tp:taxon-name></italic> sp. nov. belongs to the <italic><tp:taxon-name><tp:taxon-name-part taxon-name-part-type="genus" reg="Strumigenys">Strumigenys</tp:taxon-name-part> <tp:taxon-name-part taxon-name-part-type="species" reg="rostrata">rostrata</tp:taxon-name-part></tp:taxon-name></italic> group of the Malesian-Oriental-East Palearctic region (<xref ref-type="bibr" rid="B4">Bolton 2000</xref>), due to a combination of morphological characters: mandibles in full-face view triangular, basal lamella of mandible low and rounded-triangular, anterior margin of clypeus broad and shallowly convex, clypeal margin fringed with a continuous row of curved spatulate to spoon-shaped hairs, conspicuous preocular carina, dorsoventrally flattened scape, spatulate to spoon-shaped hairs on leading edge of scape, cuticle within scrobe reticulate or reticulate-punctate, pronotum dorsum without a median longitudinal carina, spongiform appendages present on petiole and postpetiole, pronotal humeral hair present, dorsum of head behind clypeus reticulate-punctate, side of propodeum and disc of postpetiole smooth.</p><p>However, <italic><tp:taxon-name><tp:taxon-name-part taxon-name-part-type="genus" reg="Strumigenys">S.</tp:taxon-name-part> <tp:taxon-name-part taxon-name-part-type="species" reg="subterranea">subterranea</tp:taxon-name-part></tp:taxon-name></italic> sp. nov. can be distinguished from the other 17 species within this group (Table <xref ref-type="table" rid="T2">2</xref>) by a combination of the following characters: eyes with a single ommatidia, clypeal margin shallowly convex, evenly spaced appressed spatulate hairs along frons (with appressed spatulate hairs evenly spaced but more densely arranged on clypeus), postpetiole with concave anterior margin and a projecting lobe on convex posterior margin, total dental count of nine, lack of propodeal spines, and propodeal declivity angular, not rounded.</p><table-wrap id="T2" position="float" orientation="portrait"><label>Table 2.</label><caption><p>Comparison of five diagnostic characters for <italic><tp:taxon-name><tp:taxon-name-part taxon-name-part-type="genus" reg="Strumigenys">S.</tp:taxon-name-part> <tp:taxon-name-part taxon-name-part-type="species" reg="rostrata">rostrata</tp:taxon-name-part></tp:taxon-name></italic> group. Characters are (A) appressed spatulate hairs on cephalic region, (B) margin of clypeus convex, (C) anterior margin of postpetiole concave, (D) propodeal spines small or absent and (E) eye composed of a single ommatidium. Values represent the presence (1) or absence (0) of a character.</p></caption><table id="TID0EDSAI" rules="all"><tbody><tr><td rowspan="2" colspan="1">
                      <bold>Species</bold>
                    </td><td rowspan="1" colspan="5">
                      <bold>Characters</bold>
                    </td></tr><tr><td rowspan="1" colspan="1">
                      <bold>A</bold>
                    </td><td rowspan="1" colspan="1">
                      <bold>B</bold>
                    </td><td rowspan="1" colspan="1">
                      <bold>C</bold>
                    </td><td rowspan="1" colspan="1">
                      <bold>D</bold>
                    </td><td rowspan="1" colspan="1">
                      <bold>E</bold>
                    </td></tr><tr><td rowspan="1" colspan="1">
                      <italic><tp:taxon-name>
                          <tp:taxon-name-part taxon-name-part-type="genus" reg="Strumigenys"/>
                          <tp:taxon-name-part taxon-name-part-type="species" reg="subterranea">subterranea</tp:taxon-name-part>
                        </tp:taxon-name></italic>
                    </td><td rowspan="1" colspan="1">1</td><td rowspan="1" colspan="1">1</td><td rowspan="1" colspan="1">1</td><td rowspan="1" colspan="1">1</td><td rowspan="1" colspan="1">1</td></tr><tr><td rowspan="1" colspan="1">
                      <italic><tp:taxon-name>
                          <tp:taxon-name-part taxon-name-part-type="genus" reg="Strumigenys"/>
                          <tp:taxon-name-part taxon-name-part-type="species" reg="ambatrix">ambatrix</tp:taxon-name-part>
                        </tp:taxon-name></italic>
                    </td><td rowspan="1" colspan="1">1</td><td rowspan="1" colspan="1">1</td><td rowspan="1" colspan="1">1</td><td rowspan="1" colspan="1">0</td><td rowspan="1" colspan="1">0</td></tr><tr><td rowspan="1" colspan="1">
                      <italic><tp:taxon-name>
                          <tp:taxon-name-part taxon-name-part-type="genus" reg="Strumigenys"/>
                          <tp:taxon-name-part taxon-name-part-type="species" reg="arizonica">arizonica</tp:taxon-name-part>
                        </tp:taxon-name></italic>
                    </td><td rowspan="1" colspan="1">0</td><td rowspan="1" colspan="1">0</td><td rowspan="1" colspan="1">0</td><td rowspan="1" colspan="1">0</td><td rowspan="1" colspan="1">0</td></tr><tr><td rowspan="1" colspan="1">
                      <italic><tp:taxon-name>
                          <tp:taxon-name-part taxon-name-part-type="genus" reg="Strumigenys"/>
                          <tp:taxon-name-part taxon-name-part-type="species" reg="atropos">atropos</tp:taxon-name-part>
                        </tp:taxon-name></italic>
                    </td><td rowspan="1" colspan="1">0</td><td rowspan="1" colspan="1">0</td><td rowspan="1" colspan="1">0</td><td rowspan="1" colspan="1">1</td><td rowspan="1" colspan="1">1</td></tr><tr><td rowspan="1" colspan="1">
                      <italic><tp:taxon-name>
                          <tp:taxon-name-part taxon-name-part-type="genus" reg="Bunki">Bunki</tp:taxon-name-part>
                        </tp:taxon-name></italic>
                    </td><td rowspan="1" colspan="1">1</td><td rowspan="1" colspan="1">0</td><td rowspan="1" colspan="1">0</td><td rowspan="1" colspan="1">1</td><td rowspan="1" colspan="1">0</td></tr><tr><td rowspan="1" colspan="1">
                      <italic><tp:taxon-name>
                          <tp:taxon-name-part taxon-name-part-type="genus" reg="Strumigenys"/>
                          <tp:taxon-name-part taxon-name-part-type="species" reg="californica">californica</tp:taxon-name-part>
                        </tp:taxon-name></italic>
                    </td><td rowspan="1" colspan="1">1</td><td rowspan="1" colspan="1">0</td><td rowspan="1" colspan="1">0</td><td rowspan="1" colspan="1">0</td><td rowspan="1" colspan="1">0</td></tr><tr><td rowspan="1" colspan="1">
                      <italic><tp:taxon-name>
                          <tp:taxon-name-part taxon-name-part-type="genus" reg="Strumigenys"/>
                          <tp:taxon-name-part taxon-name-part-type="species" reg="carolinensis">carolinensis</tp:taxon-name-part>
                        </tp:taxon-name></italic>
                    </td><td rowspan="1" colspan="1">1</td><td rowspan="1" colspan="1">0</td><td rowspan="1" colspan="1">0</td><td rowspan="1" colspan="1">0</td><td rowspan="1" colspan="1">0</td></tr><tr><td rowspan="1" colspan="1">
                      <italic><tp:taxon-name>
                          <tp:taxon-name-part taxon-name-part-type="genus" reg="Strumigenys"/>
                          <tp:taxon-name-part taxon-name-part-type="species" reg="chiricahua">chiricahua</tp:taxon-name-part>
                        </tp:taxon-name></italic>
                    </td><td rowspan="1" colspan="1">0</td><td rowspan="1" colspan="1">0</td><td rowspan="1" colspan="1">0</td><td rowspan="1" colspan="1">0</td><td rowspan="1" colspan="1">0</td></tr><tr><td rowspan="1" colspan="1">
                      <italic><tp:taxon-name>
                          <tp:taxon-name-part taxon-name-part-type="genus" reg="Strumigenys"/>
                          <tp:taxon-name-part taxon-name-part-type="species" reg="emeswangi">emeswangi</tp:taxon-name-part>
                        </tp:taxon-name></italic>
                    </td><td rowspan="1" colspan="1">0</td><td rowspan="1" colspan="1">0</td><td rowspan="1" colspan="1">1</td><td rowspan="1" colspan="1">1</td><td rowspan="1" colspan="1">0</td></tr><tr><td rowspan="1" colspan="1">
                      <italic><tp:taxon-name>
                          <tp:taxon-name-part taxon-name-part-type="genus" reg="Fautrix">Fautrix</tp:taxon-name-part>
                        </tp:taxon-name></italic>
                    </td><td rowspan="1" colspan="1">1</td><td rowspan="1" colspan="1">1</td><td rowspan="1" colspan="1">1</td><td rowspan="1" colspan="1">0</td><td rowspan="1" colspan="1">0</td></tr><tr><td rowspan="1" colspan="1">
                      <italic><tp:taxon-name>
                          <tp:taxon-name-part taxon-name-part-type="genus" reg="Strumigenys"/>
                          <tp:taxon-name-part taxon-name-part-type="species" reg="hyalina">hyalina</tp:taxon-name-part>
                        </tp:taxon-name></italic>
                    </td><td rowspan="1" colspan="1">1</td><td rowspan="1" colspan="1">0</td><td rowspan="1" colspan="1">0</td><td rowspan="1" colspan="1">0</td><td rowspan="1" colspan="1">0</td></tr><tr><td rowspan="1" colspan="1">
                      <italic><tp:taxon-name>
                          <tp:taxon-name-part taxon-name-part-type="genus" reg="Strumigenys"/>
                          <tp:taxon-name-part taxon-name-part-type="species" reg="incerta">incerta</tp:taxon-name-part>
                        </tp:taxon-name></italic>
                    </td><td rowspan="1" colspan="1">0</td><td rowspan="1" colspan="1">0</td><td rowspan="1" colspan="1">1</td><td rowspan="1" colspan="1">1</td><td rowspan="1" colspan="1">0</td></tr><tr><td rowspan="1" colspan="1">
                      <italic><tp:taxon-name>
                          <tp:taxon-name-part taxon-name-part-type="genus" reg="Strumigenys"/>
                          <tp:taxon-name-part taxon-name-part-type="species" reg="inopina">inopina</tp:taxon-name-part>
                        </tp:taxon-name></italic>
                    </td><td rowspan="1" colspan="1">0</td><td rowspan="1" colspan="1">0</td><td rowspan="1" colspan="1">1</td><td rowspan="1" colspan="1">0</td><td rowspan="1" colspan="1">0</td></tr><tr><td rowspan="1" colspan="1">
                      <italic><tp:taxon-name>
                          <tp:taxon-name-part taxon-name-part-type="genus" reg="Strumigenys"/>
                          <tp:taxon-name-part taxon-name-part-type="species" reg="nepalensis">nepalensis</tp:taxon-name-part>
                        </tp:taxon-name></italic>
                    </td><td rowspan="1" colspan="1">1</td><td rowspan="1" colspan="1">0</td><td rowspan="1" colspan="1">1</td><td rowspan="1" colspan="1">0</td><td rowspan="1" colspan="1">0</td></tr><tr><td rowspan="1" colspan="1">
                      <italic><tp:taxon-name>
                          <tp:taxon-name-part taxon-name-part-type="genus" reg="Strumigenys"/>
                          <tp:taxon-name-part taxon-name-part-type="species" reg="rostrata">rostrata</tp:taxon-name-part>
                        </tp:taxon-name></italic>
                    </td><td rowspan="1" colspan="1">1</td><td rowspan="1" colspan="1">0</td><td rowspan="1" colspan="1">0</td><td rowspan="1" colspan="1">0</td><td rowspan="1" colspan="1">0</td></tr><tr><td rowspan="1" colspan="1">
                      <italic><tp:taxon-name>
                          <tp:taxon-name-part taxon-name-part-type="genus" reg="Strumigenys"/>
                          <tp:taxon-name-part taxon-name-part-type="species" reg="rostrataeformis">rostrataeformis</tp:taxon-name-part>
                        </tp:taxon-name></italic>
                    </td><td rowspan="1" colspan="1">1</td><td rowspan="1" colspan="1">1</td><td rowspan="1" colspan="1">0</td><td rowspan="1" colspan="1">0</td><td rowspan="1" colspan="1">0</td></tr><tr><td rowspan="1" colspan="1">
                      <italic><tp:taxon-name>
                          <tp:taxon-name-part taxon-name-part-type="genus" reg="Strumigenys"/>
                          <tp:taxon-name-part taxon-name-part-type="species" reg="symmetrix">symmetrix</tp:taxon-name-part>
                        </tp:taxon-name></italic>
                    </td><td rowspan="1" colspan="1">1</td><td rowspan="1" colspan="1">1</td><td rowspan="1" colspan="1">1</td><td rowspan="1" colspan="1">0</td><td rowspan="1" colspan="1">0</td></tr><tr><td rowspan="1" colspan="1">
                      <italic><tp:taxon-name>
                          <tp:taxon-name-part taxon-name-part-type="genus" reg="Victrix">Victrix</tp:taxon-name-part>
                        </tp:taxon-name></italic>
                    </td><td rowspan="1" colspan="1">1</td><td rowspan="1" colspan="1">0</td><td rowspan="1" colspan="1">1</td><td rowspan="1" colspan="1">1</td><td rowspan="1" colspan="1">0</td></tr></tbody></table></table-wrap><p>We found that the most peculiar characteristic of <italic><tp:taxon-name><tp:taxon-name-part taxon-name-part-type="genus" reg="Strumigenys">S.</tp:taxon-name-part> <tp:taxon-name-part taxon-name-part-type="species" reg="subterranea">subterranea</tp:taxon-name-part></tp:taxon-name></italic> (i.e., having very small eyes) is shared with <italic><tp:taxon-name><tp:taxon-name-part taxon-name-part-type="genus" reg="Strumigenys">Strumigenys</tp:taxon-name-part> <tp:taxon-name-part taxon-name-part-type="species" reg="atropos">atropos</tp:taxon-name-part></tp:taxon-name></italic> Bolton, 2000. However, the shape of the postpetiolar node (straight anterior margin in <italic><tp:taxon-name><tp:taxon-name-part taxon-name-part-type="genus" reg="Strumigenys">S.</tp:taxon-name-part> <tp:taxon-name-part taxon-name-part-type="species" reg="atropos">atropos</tp:taxon-name-part></tp:taxon-name></italic> but concave in <italic><tp:taxon-name><tp:taxon-name-part taxon-name-part-type="genus" reg="Strumigenys">S.</tp:taxon-name-part> <tp:taxon-name-part taxon-name-part-type="species" reg="subterranea">subterranea</tp:taxon-name-part></tp:taxon-name></italic> sp. nov.) and the shape of the anterior margin of the clypeus differ (slightly convex in <italic><tp:taxon-name><tp:taxon-name-part taxon-name-part-type="genus" reg="Strumigenys">S.</tp:taxon-name-part> <tp:taxon-name-part taxon-name-part-type="species" reg="subterranea">subterranea</tp:taxon-name-part></tp:taxon-name></italic> sp. nov., but noticeably concave in <italic><tp:taxon-name><tp:taxon-name-part taxon-name-part-type="genus" reg="Strumigenys">S.</tp:taxon-name-part> <tp:taxon-name-part taxon-name-part-type="species" reg="atropos">atropos</tp:taxon-name-part></tp:taxon-name></italic>). Moreover, large spatulate hairs are present up to two-third of the length of the lateral margins of the head of <italic><tp:taxon-name><tp:taxon-name-part taxon-name-part-type="genus" reg="Strumigenys">S.</tp:taxon-name-part> <tp:taxon-name-part taxon-name-part-type="species" reg="atropos">atropos</tp:taxon-name-part></tp:taxon-name></italic>, but not in <italic><tp:taxon-name><tp:taxon-name-part taxon-name-part-type="genus" reg="Strumigenys">S.</tp:taxon-name-part> <tp:taxon-name-part taxon-name-part-type="species" reg="subterranea">subterranea.</tp:taxon-name-part></tp:taxon-name></italic> Lastly, large spatulate hairs are present on the dorsal portion of the pronotum of <italic><tp:taxon-name><tp:taxon-name-part taxon-name-part-type="genus" reg="Strumigenys">S.</tp:taxon-name-part> <tp:taxon-name-part taxon-name-part-type="species" reg="atropos">atropos</tp:taxon-name-part></tp:taxon-name></italic>, whereas hairs on the dorsal portion of <italic><tp:taxon-name><tp:taxon-name-part taxon-name-part-type="genus" reg="Strumigenys">S.</tp:taxon-name-part> <tp:taxon-name-part taxon-name-part-type="species" reg="subterranea">subterranea</tp:taxon-name-part></tp:taxon-name></italic> are fine.</p></tp:treatment-sec><tp:treatment-sec sec-type="etymology" id="SECID0EOLAG"><title>Etymology.</title><p>The name of this new species refers to the stratum it was collected in and to its suggested subterranean ecology.</p></tp:treatment-sec><tp:treatment-sec sec-type="ecology" id="SECID0ETLAG"><title>Ecology.</title><p>A single worker from this species has been collected so far, found within a subterranean trap; a 15 mL falcon tube placed at a depth of 12.5 cm below the ground surface. It contained ethanol 70% and was baited with tuna mixed with honey (see Suppl. material 1: Fig. S1 for sampling design). The trap was placed in young secondary forest and was operating continuously for a period of 21 days. Little is known about the ecology of this species. However, due to the extremely reduced eyes present on the specimen and its collection through a subterranean trap, it is here suggested that the species has subterranean habits. Further reinforcing this hypothesis is the fact that extensive sampling in Hong Kong and Macao over the past 6 years focusing on ground-dwelling and leaf-litter ants using Winklers and pitfall traps never yielded this species. Nevertheless, only a single worker was found within one out of 256 subterranean traps retrieved during our sampling on Coloane Island, which indicates this species is uncommon. Our data also suggests it cohabits within the same soil layer with other ant species, including other subterranean species. Indeed, we found within the same trap one worker of <italic><tp:taxon-name><tp:taxon-name-part taxon-name-part-type="genus" reg="Pheidole">Pheidole</tp:taxon-name-part> <tp:taxon-name-part taxon-name-part-type="species" reg="ochracea">ochracea</tp:taxon-name-part></tp:taxon-name></italic> Eguchi, 2008 and hundreds of workers of <italic><tp:taxon-name><tp:taxon-name-part taxon-name-part-type="genus" reg="Carebara">Carebara</tp:taxon-name-part> <tp:taxon-name-part taxon-name-part-type="species" reg="zengchengensis">zengchengensis</tp:taxon-name-part></tp:taxon-name></italic> Zhou, Zhao &amp; Jia, 2006. Additionally, within the same quadrat (1 × 1 m) we also found <italic><tp:taxon-name><tp:taxon-name-part taxon-name-part-type="genus" reg="Carebara">C.</tp:taxon-name-part> <tp:taxon-name-part taxon-name-part-type="species" reg="zengchengensis">zengchengensis</tp:taxon-name-part></tp:taxon-name></italic> at depths of 25, 37.5 and 50 cm, as well as <italic><tp:taxon-name><tp:taxon-name-part taxon-name-part-type="genus" reg="Solenopsis">Solenopsis</tp:taxon-name-part> <tp:taxon-name-part taxon-name-part-type="species" reg="jacoti">jacoti</tp:taxon-name-part></tp:taxon-name></italic> Wheeler, 1923 and <italic><tp:taxon-name><tp:taxon-name-part taxon-name-part-type="genus" reg="Buniapone">Buniapone</tp:taxon-name-part> <tp:taxon-name-part taxon-name-part-type="species" reg="amblyops">amblyops</tp:taxon-name-part></tp:taxon-name></italic> Emery, 1887 at a depth of 50 cm.</p></tp:treatment-sec><ref-list><ref id="B27"><mixed-citation xmlns:xlink="http://www.w3.org/1999/xlink" xlink:type="simple"><person-group><name name-style="western"><surname>Tang</surname><given-names>KL</given-names></name><name name-style="western"><surname>Pierce</surname><given-names>MP</given-names></name><name name-style="western"><surname>Guénard</surname><given-names>B</given-names></name></person-group> (<year>2019</year>) <article-title>Review of the genus <italic><tp:taxon-name><tp:taxon-name-part taxon-name-part-type="genus">Strumigenys</tp:taxon-name-part></tp:taxon-name></italic> (<tp:taxon-name><tp:taxon-name-part taxon-name-part-type="order">Hymenoptera</tp:taxon-name-part></tp:taxon-name>, <tp:taxon-name><tp:taxon-name-part taxon-name-part-type="family">Formicidae</tp:taxon-name-part></tp:taxon-name>, <tp:taxon-name><tp:taxon-name-part taxon-name-part-type="subfamily">Myrmicinae</tp:taxon-name-part></tp:taxon-name>) in Hong Kong with the description of three new species and the addition of five native and four introduced species records.</article-title><source>ZooKeys</source><volume>831</volume>: <fpage>1</fpage>–<lpage>48</lpage>. <ext-link xlink:type="simple" ext-link-type="doi" xlink:href="10.3897/zookeys.831.31515">https://doi.org/10.3897/zookeys.831.31515</ext-link></mixed-citation></ref><ref id="B4"><mixed-citation xmlns:xlink="http://www.w3.org/1999/xlink" xlink:type="simple"><person-group><name name-style="western"><surname>Bolton</surname><given-names>B</given-names></name></person-group> (<year>2000</year>) Memoirs of the American Entomological Institute The ant tribe <tp:taxon-name><tp:taxon-name-part taxon-name-part-type="tribe">Dacetini</tp:taxon-name-part></tp:taxon-name>. Gainesville, 370 pp. <ext-link xlink:type="simple" ext-link-type="doi" xlink:href="10.1080/002229399299798">https://doi.org/10.1080/002229399299798</ext-link></mixed-citation></ref></ref-list></tp:taxon-treatment>
