# Supplementary material for: A new subterranean species and an updated checklist of Strumigenys (Hymenoptera, Formicidae) from Macao SAR, China, with a key to species of the Greater Bay Area
Source: Zookeys. 2020 Sep 21;970:63–116. doi: 10.3897/zookeys.970.54958 (PMC7578445; doi:10.3897/zookeys.970.54958)
Supplement: XML Treatment for Strumigenys elegantula [file zookeys.970.54958-treatment2.xml]

<!DOCTYPE tp:taxon-treatment
  PUBLIC "-//TaxonX//DTD Taxonomic Treatment Publishing DTD v0 20100105//EN" "tax-treatment-NSO.dtd">
<tp:taxon-treatment xmlns:tp="http://www.plazi.org/taxpub"><tp:treatment-meta><kwd-group><label>Taxon classification</label><kwd><named-content xmlns:xlink="http://www.w3.org/1999/xlink" content-type="kingdom">Animalia</named-content></kwd><kwd><named-content xmlns:xlink="http://www.w3.org/1999/xlink" content-type="order">Hymenoptera</named-content></kwd><kwd><named-content xmlns:xlink="http://www.w3.org/1999/xlink" content-type="family">Formicidae</named-content></kwd></kwd-group><mixed-citation publication-type="journal"><person-group><name><surname>Brassard</surname><given-names>François</given-names></name><name><surname>Leong</surname><given-names>Chi-Man</given-names></name><name><surname>Chan</surname><given-names>Hoi-Hou</given-names></name><name><surname>Guénard</surname><given-names>Benoit</given-names></name></person-group><article-title>A new subterranean species and an updated checklist of <italic><tp:taxon-name><tp:taxon-name-part taxon-name-part-type="genus" reg="Strumigenys">Strumigenys</tp:taxon-name-part></tp:taxon-name></italic> (<tp:taxon-name><tp:taxon-name-part taxon-name-part-type="order">Hymenoptera</tp:taxon-name-part></tp:taxon-name>, <tp:taxon-name><tp:taxon-name-part taxon-name-part-type="family">Formicidae</tp:taxon-name-part></tp:taxon-name>) from Macao SAR, China, with a key to species of the Greater Bay Area</article-title><source>Zookeys</source><day>21</day><month>9</month><year>2020</year><volume>970</volume><fpage>63</fpage><lpage>116</lpage><pub-id pub-id-type="doi">10.3897/zookeys.970.54958</pub-id></mixed-citation></tp:treatment-meta><tp:nomenclature><tp:taxon-name><object-id xmlns:xlink="http://www.w3.org/1999/xlink" content-type="arpha" xlink:type="simple">F7790D46-F1E7-5DC1-91CC-BFD84E6E4856</object-id>
              <tp:taxon-name-part taxon-name-part-type="genus" reg="Strumigenys">Strumigenys</tp:taxon-name-part>
              <tp:taxon-name-part taxon-name-part-type="species" reg="elegantula">elegantula</tp:taxon-name-part>
            </tp:taxon-name><tp:taxon-authority>Terayama &amp; Kubota, 1989</tp:taxon-authority><xref ref-type="fig" rid="F5">Figure 5</xref><tp:nomenclature-citation-list><tp:nomenclature-citation><tp:taxon-name>
                  <tp:taxon-name-part taxon-name-part-type="genus" reg="Smithistruma">Smithistruma</tp:taxon-name-part> <tp:taxon-name-part taxon-name-part-type="species" reg="elegantula">elegantula</tp:taxon-name-part></tp:taxon-name><comment>Terayama &amp; Kubota, 1989: 788, figs 23–27 (w.q.) TAIWAN. Indomalaya</comment></tp:nomenclature-citation><tp:nomenclature-citation><tp:taxon-name>
                  <tp:taxon-name-part taxon-name-part-type="genus" reg="Pyramica">Pyramica</tp:taxon-name-part> <tp:taxon-name-part taxon-name-part-type="species" reg="elegantula">elegantula</tp:taxon-name-part></tp:taxon-name><comment>(Terayama &amp; Kubota, 1989). Combination in <tp:taxon-name><tp:taxon-name-part taxon-name-part-type="genus" reg="Pyramica">Pyramica</tp:taxon-name-part></tp:taxon-name>: <xref ref-type="bibr" rid="B3">Bolton 1999</xref>: 1673.</comment></tp:nomenclature-citation><tp:nomenclature-citation><tp:taxon-name>
                  <tp:taxon-name-part taxon-name-part-type="genus" reg="Strumigenys">Strumigenys</tp:taxon-name-part> <tp:taxon-name-part taxon-name-part-type="species" reg="elegantula">elegantula</tp:taxon-name-part></tp:taxon-name><comment>(Terayama &amp; Kubota, 1989). Combination in <tp:taxon-name><tp:taxon-name-part taxon-name-part-type="genus" reg="Strumigenys">Strumigenys</tp:taxon-name-part></tp:taxon-name>: Baroni Urbani and De Andrade 2007: 119.</comment></tp:nomenclature-citation></tp:nomenclature-citation-list></tp:nomenclature><tp:treatment-sec sec-type="distribution" id="SECID0EPQAG"><title>Geographic distribution.</title><p>China (Guangdong, Guangxi, Hong Kong, Macao, Taiwan), Thailand.</p><fig id="F5" position="float" orientation="portrait"><object-id xmlns:xlink="http://www.w3.org/1999/xlink" content-type="doi" xlink:type="simple">10.3897/zookeys.970.54958.figure5</object-id><object-id xmlns:xlink="http://www.w3.org/1999/xlink" content-type="zenodo_dep_id" xlink:type="simple">4057464</object-id><object-id xmlns:xlink="http://www.w3.org/1999/xlink" content-type="arpha" xlink:type="simple">157C98EE-9279-585E-925F-8CC5021BD31E</object-id><label>Figure 5.</label><caption><p><italic><tp:taxon-name><tp:taxon-name-part taxon-name-part-type="genus" reg="Strumigenys">Strumigenys</tp:taxon-name-part> <tp:taxon-name-part taxon-name-part-type="species" reg="elegantula">elegantula</tp:taxon-name-part></tp:taxon-name></italic> in full-face, profile and dorsal view <bold>A–C</bold> worker (MAC_S04_LLSP_sp.9) <bold>D–F</bold> queen (MAC_S04_LLSP_sp.9).</p></caption><graphic xmlns:xlink="http://www.w3.org/1999/xlink" xlink:href="zookeys-970-063-g005.jpg" position="float" orientation="portrait" xlink:type="simple" id="oo_455243.jpg"><uri content-type="original_file" xlink:type="simple">https://binary.pensoft.net/fig/455243</uri></graphic></fig></tp:treatment-sec><tp:treatment-sec sec-type="comments" id="SECID0EQRAG"><title>Comments.</title><p>This is a new species record for Macao. Originally described from Taiwan, this species is more widespread within continental Asia since it has also been recorded in Hong Kong, Macao, Guangdong, Guangxi (China) as well as in Thailand. In both Macao and Hong Kong (<xref ref-type="bibr" rid="B27">Tang et al. 2019</xref>), this species is relatively common and is known from two and ten sites within these regions, respectively.</p></tp:treatment-sec><tp:treatment-sec sec-type="material" id="SECID0E1RAG"><title>Material examined.</title><p>Macao SAR, China • 28 Workers; Macao, Coloane Island, Ka Ho; <named-content xmlns:xlink="http://www.w3.org/1999/xlink" content-type="dwc:verbatimCoordinates" xlink:type="simple"><named-content content-type="geo-json" specific-use="{&#34;type&#34;:&#34;Point&#34;,&#34;coordinates&#34;:[113.591400,22.129400]}" id="NCID0EDSAG" xlink:type="simple">22.1294°N, 113.5914°E</named-content></named-content>, ca. 30 m; 20 Mar. 2019; F. Brassard leg.; Winkler; MAC_S04_LLSP_Sp.9; <abbrev xmlns:xlink="http://www.w3.org/1999/xlink" content-type="institution" xlink:title="Insect Biodiversity and Biogeography Lab" id="ABBRID0EISAG" xlink:type="simple">IBBL</abbrev>. • 1 Worker; Macao, Coloane Island, Ka Ho; <named-content xmlns:xlink="http://www.w3.org/1999/xlink" content-type="dwc:verbatimCoordinates" xlink:type="simple"><named-content content-type="geo-json" specific-use="{&#34;type&#34;:&#34;Point&#34;,&#34;coordinates&#34;:[113.591400,22.129400]}" id="NCID0EQSAG" xlink:type="simple">22.1294°N, 113.5914°E</named-content></named-content>, ca. 30 m; 20 Mar. 2019; F. Brassard leg.; Winkler; MAC_S04_LLSA_Sp.1; <abbrev xmlns:xlink="http://www.w3.org/1999/xlink" content-type="institution" xlink:title="Insect Biodiversity and Biogeography Lab" id="ABBRID0EVSAG" xlink:type="simple">IBBL</abbrev>. • 1 Worker; Macao, Coloane Island, Ka Ho Family Trail Peak; <named-content xmlns:xlink="http://www.w3.org/1999/xlink" content-type="dwc:verbatimCoordinates" xlink:type="simple"><named-content content-type="geo-json" specific-use="{&#34;type&#34;:&#34;Point&#34;,&#34;coordinates&#34;:[113.570200,22.128400]}" id="NCID0E4SAG" xlink:type="simple">22.1284°N, 113.5702°E</named-content></named-content>, ca. 180 m; 16 May 2019; F. Brassard leg.; Winkler; MAC_S14_LLSP_Sp.1; <abbrev xmlns:xlink="http://www.w3.org/1999/xlink" content-type="institution" xlink:title="Insect Biodiversity and Biogeography Lab" id="ABBRID0ECTAG" xlink:type="simple">IBBL</abbrev>. • 1 Worker; Macao, Coloane Island, Ka Ho Family Trail Peak; <named-content xmlns:xlink="http://www.w3.org/1999/xlink" content-type="dwc:verbatimCoordinates" xlink:type="simple"><named-content content-type="geo-json" specific-use="{&#34;type&#34;:&#34;Point&#34;,&#34;coordinates&#34;:[113.570200,22.128400]}" id="NCID0EKTAG" xlink:type="simple">22.1284°N, 113.5702°E</named-content></named-content>, ca. 180 m; 16 May 2019; F. Brassard leg.; Winkler; MAC_S14_LLSA_Sp.3; <abbrev xmlns:xlink="http://www.w3.org/1999/xlink" content-type="institution" xlink:title="Insect Biodiversity and Biogeography Lab" id="ABBRID0EPTAG" xlink:type="simple">IBBL</abbrev>. • 1 Worker; Macao, Coloane Island, Ka Ho Height Family trail peak near 1-09-03; <named-content xmlns:xlink="http://www.w3.org/1999/xlink" content-type="dwc:verbatimCoordinates" xlink:type="simple"><named-content content-type="geo-json" specific-use="{&#34;type&#34;:&#34;Point&#34;,&#34;coordinates&#34;:[113.570200,22.128400]}" id="NCID0EXTAG" xlink:type="simple">22.1284°N, 113.5702°E</named-content></named-content>, ca. 140 m; 16 May 2019; F. Brassard leg.; Ground Bait; MAC_S14_B06_Sp.1; <abbrev xmlns:xlink="http://www.w3.org/1999/xlink" content-type="institution" xlink:title="Insect Biodiversity and Biogeography Lab" id="ABBRID0E3TAG" xlink:type="simple">IBBL</abbrev>. • 1 Queen; Macao, Coloane Island, Ka Ho; <named-content xmlns:xlink="http://www.w3.org/1999/xlink" content-type="dwc:verbatimCoordinates" xlink:type="simple"><named-content content-type="geo-json" specific-use="{&#34;type&#34;:&#34;Point&#34;,&#34;coordinates&#34;:[113.591400,22.129400]}" id="NCID0EEUAG" xlink:type="simple">22.1294°N, 113.5914°E</named-content></named-content>, ca. 30 m; 20 Mar. 2019; F. Brassard leg.; Winkler; MAC_S04_LLSP_Sp.9; <abbrev xmlns:xlink="http://www.w3.org/1999/xlink" content-type="institution" xlink:title="Insect Biodiversity and Biogeography Lab" id="ABBRID0EJUAG" xlink:type="simple">IBBL</abbrev>.</p></tp:treatment-sec><ref-list><ref id="B3"><mixed-citation xmlns:xlink="http://www.w3.org/1999/xlink" xlink:type="simple"><person-group><name name-style="western"><surname>Bolton</surname><given-names>B</given-names></name></person-group> (<year>1999</year>) Ant genera of the tribe dacetonini (<tp:taxon-name><tp:taxon-name-part taxon-name-part-type="order">Hymenoptera</tp:taxon-name-part></tp:taxon-name>: <tp:taxon-name><tp:taxon-name-part taxon-name-part-type="family">Formicidae</tp:taxon-name-part></tp:taxon-name>). Journal of Natural History.</mixed-citation></ref><ref id="B27"><mixed-citation xmlns:xlink="http://www.w3.org/1999/xlink" xlink:type="simple"><person-group><name name-style="western"><surname>Tang</surname><given-names>KL</given-names></name><name name-style="western"><surname>Pierce</surname><given-names>MP</given-names></name><name name-style="western"><surname>Guénard</surname><given-names>B</given-names></name></person-group> (<year>2019</year>) <article-title>Review of the genus <italic><tp:taxon-name><tp:taxon-name-part taxon-name-part-type="genus">Strumigenys</tp:taxon-name-part></tp:taxon-name></italic> (<tp:taxon-name><tp:taxon-name-part taxon-name-part-type="order">Hymenoptera</tp:taxon-name-part></tp:taxon-name>, <tp:taxon-name><tp:taxon-name-part taxon-name-part-type="family">Formicidae</tp:taxon-name-part></tp:taxon-name>, <tp:taxon-name><tp:taxon-name-part taxon-name-part-type="subfamily">Myrmicinae</tp:taxon-name-part></tp:taxon-name>) in Hong Kong with the description of three new species and the addition of five native and four introduced species records.</article-title><source>ZooKeys</source><volume>831</volume>: <fpage>1</fpage>–<lpage>48</lpage>. <ext-link xlink:type="simple" ext-link-type="doi" xlink:href="10.3897/zookeys.831.31515">https://doi.org/10.3897/zookeys.831.31515</ext-link></mixed-citation></ref></ref-list></tp:taxon-treatment>
