# Supplementary material for: A new subterranean species and an updated checklist of Strumigenys (Hymenoptera, Formicidae) from Macao SAR, China, with a key to species of the Greater Bay Area
Source: Zookeys. 2020 Sep 21;970:63–116. doi: 10.3897/zookeys.970.54958 (PMC7578445; doi:10.3897/zookeys.970.54958)
Supplement: XML Treatment for Strumigenys emmae [file zookeys.970.54958-treatment3.xml]

<!DOCTYPE tp:taxon-treatment
  PUBLIC "-//TaxonX//DTD Taxonomic Treatment Publishing DTD v0 20100105//EN" "tax-treatment-NSO.dtd">
<tp:taxon-treatment xmlns:tp="http://www.plazi.org/taxpub"><tp:treatment-meta><kwd-group><label>Taxon classification</label><kwd><named-content xmlns:xlink="http://www.w3.org/1999/xlink" content-type="kingdom">Animalia</named-content></kwd><kwd><named-content xmlns:xlink="http://www.w3.org/1999/xlink" content-type="order">Hymenoptera</named-content></kwd><kwd><named-content xmlns:xlink="http://www.w3.org/1999/xlink" content-type="family">Formicidae</named-content></kwd></kwd-group><mixed-citation publication-type="journal"><person-group><name><surname>Brassard</surname><given-names>François</given-names></name><name><surname>Leong</surname><given-names>Chi-Man</given-names></name><name><surname>Chan</surname><given-names>Hoi-Hou</given-names></name><name><surname>Guénard</surname><given-names>Benoit</given-names></name></person-group><article-title>A new subterranean species and an updated checklist of <italic><tp:taxon-name><tp:taxon-name-part taxon-name-part-type="genus" reg="Strumigenys">Strumigenys</tp:taxon-name-part></tp:taxon-name></italic> (<tp:taxon-name><tp:taxon-name-part taxon-name-part-type="order">Hymenoptera</tp:taxon-name-part></tp:taxon-name>, <tp:taxon-name><tp:taxon-name-part taxon-name-part-type="family">Formicidae</tp:taxon-name-part></tp:taxon-name>) from Macao SAR, China, with a key to species of the Greater Bay Area</article-title><source>Zookeys</source><day>21</day><month>9</month><year>2020</year><volume>970</volume><fpage>63</fpage><lpage>116</lpage><pub-id pub-id-type="doi">10.3897/zookeys.970.54958</pub-id></mixed-citation></tp:treatment-meta><tp:nomenclature><tp:taxon-name><object-id xmlns:xlink="http://www.w3.org/1999/xlink" content-type="arpha" xlink:type="simple">6DD91D3A-8160-57A4-9488-D2EBC688F047</object-id>
              <tp:taxon-name-part taxon-name-part-type="genus" reg="Strumigenys">Strumigenys</tp:taxon-name-part>
              <tp:taxon-name-part taxon-name-part-type="species" reg="emmae">emmae</tp:taxon-name-part>
            </tp:taxon-name><tp:taxon-authority>Emery, 1890</tp:taxon-authority><xref ref-type="fig" rid="F6">Figure 6</xref><tp:nomenclature-citation-list><tp:nomenclature-citation><tp:taxon-name>
                  <tp:taxon-name-part taxon-name-part-type="genus" reg="Epitritus">Epitritus</tp:taxon-name-part> <tp:taxon-name-part taxon-name-part-type="species" reg="emmae">emmae</tp:taxon-name-part></tp:taxon-name><comment>Emery, 1890: 70, pl. 8, fig. 6 (w.) Antilles. Neotropics.</comment></tp:nomenclature-citation><tp:nomenclature-citation><tp:taxon-name>
                  <tp:taxon-name-part taxon-name-part-type="genus" reg="Quadristruma">Quadristruma</tp:taxon-name-part> <tp:taxon-name-part taxon-name-part-type="species" reg="emmae">emmae</tp:taxon-name-part></tp:taxon-name><comment>(Emery, 1890). Combination in <tp:taxon-name><tp:taxon-name-part taxon-name-part-type="genus" reg="Quadristruma">Quadristruma</tp:taxon-name-part></tp:taxon-name>: Brown 1949: 48.</comment></tp:nomenclature-citation><tp:nomenclature-citation><tp:taxon-name>
                  <tp:taxon-name-part taxon-name-part-type="genus" reg="Strumigenys">Strumigenys</tp:taxon-name-part> <tp:taxon-name-part taxon-name-part-type="species" reg="emmae">emmae</tp:taxon-name-part></tp:taxon-name><comment>(Emery, 1890). Combination in <tp:taxon-name><tp:taxon-name-part taxon-name-part-type="genus" reg="Strumigenys">Strumigenys</tp:taxon-name-part></tp:taxon-name>: <xref ref-type="bibr" rid="B3">Bolton 1999</xref>: 1674.</comment></tp:nomenclature-citation></tp:nomenclature-citation-list></tp:nomenclature><tp:treatment-sec sec-type="distribution" id="SECID0ENXAG"><title>Geographic distribution.</title><p><italic>Native</italic>: Australia. <italic><tp:taxon-name><tp:taxon-name-part taxon-name-part-type="genus" reg="Introduced">Introduced</tp:taxon-name-part></tp:taxon-name></italic>: Widespread, Afrotropical, Malagasy, Nearctic, Neotropical, Oceanian, Oriental, Panamanian, Saharo-Arabian realms, see <ext-link xmlns:xlink="http://www.w3.org/1999/xlink" xlink:type="simple" ext-link-type="uri" xlink:href="http://antmaps.org">antmaps.org</ext-link> for a global account (<xref ref-type="bibr" rid="B13">Janicki et al. 2016</xref>; <xref ref-type="bibr" rid="B9">Guénard et al. 2017</xref>). Within China, found in Hong Kong and Macao.</p><fig id="F6" position="float" orientation="portrait"><object-id xmlns:xlink="http://www.w3.org/1999/xlink" content-type="doi" xlink:type="simple">10.3897/zookeys.970.54958.figure6</object-id><object-id xmlns:xlink="http://www.w3.org/1999/xlink" content-type="zenodo_dep_id" xlink:type="simple">4057488</object-id><object-id xmlns:xlink="http://www.w3.org/1999/xlink" content-type="arpha" xlink:type="simple">F8EB0C7F-12FA-5AD5-BDEC-78A68A675CD9</object-id><label>Figure 6.</label><caption><p><italic><tp:taxon-name><tp:taxon-name-part taxon-name-part-type="genus" reg="Strumigenys">Strumigenys</tp:taxon-name-part> <tp:taxon-name-part taxon-name-part-type="species" reg="emmae">emmae</tp:taxon-name-part></tp:taxon-name></italic> in full-face, profile and dorsal view <bold>A–C</bold> worker (MAC_S20_LLSP_Sp.7) <bold>D–F</bold> queen (MAC_S19_LLSA_Sp.1).</p></caption><graphic xmlns:xlink="http://www.w3.org/1999/xlink" xlink:href="zookeys-970-063-g006.jpg" position="float" orientation="portrait" xlink:type="simple" id="oo_455244.jpg"><uri content-type="original_file" xlink:type="simple">https://binary.pensoft.net/fig/455244</uri></graphic></fig></tp:treatment-sec><tp:treatment-sec sec-type="comments" id="SECID0EFZAG"><title>Comments.</title><p>Originally from Australia, <italic><tp:taxon-name><tp:taxon-name-part taxon-name-part-type="genus" reg="Strumigenys">S.</tp:taxon-name-part> <tp:taxon-name-part taxon-name-part-type="species" reg="emmae">emmae</tp:taxon-name-part></tp:taxon-name></italic> is now a widespread exotic species. Although the exact date at which this species was introduced in the region is unknown, it is known from Hong Kong since the 1990s (Fellowes 1999), and was more recently recorded from Macao (<xref ref-type="bibr" rid="B16">Leong et al. 2017</xref>).</p></tp:treatment-sec><tp:treatment-sec sec-type="material" id="SECID0E1ZAG"><title>Material examined.</title><p>Macao SAR, China • 3 Workers; Macao, Coloane Island, Caesars Golf Macau, <named-content xmlns:xlink="http://www.w3.org/1999/xlink" content-type="dwc:verbatimCoordinates" xlink:type="simple"><named-content content-type="geo-json" specific-use="{&#34;type&#34;:&#34;Point&#34;,&#34;coordinates&#34;:[113.561100,22.135100]}" id="NCID0ED1AG" xlink:type="simple">22.1351°N, 113.5611°E</named-content></named-content>, ca. 10 m, 25 June 2019, MAC_S19_LLSA_Sp.1, F. Brassard leg., Winkler; <abbrev xmlns:xlink="http://www.w3.org/1999/xlink" content-type="institution" xlink:title="Insect Biodiversity and Biogeography Lab" id="ABBRID0EI1AG" xlink:type="simple">IBBL</abbrev>. • 2 Workers; Macao, Coloane Island, Cotai Ecological Zone II; <named-content xmlns:xlink="http://www.w3.org/1999/xlink" content-type="dwc:verbatimCoordinates" xlink:type="simple"><named-content content-type="geo-json" specific-use="{&#34;type&#34;:&#34;Point&#34;,&#34;coordinates&#34;:[113.551900,22.141800]}" id="NCID0EQ1AG" xlink:type="simple">22.1418°N, 113.5519°E</named-content></named-content>, ca. 0 m; 26 June 2019; F. Brassard leg.; Winkler; MAC_S20_LLSA_Sp.6; <abbrev xmlns:xlink="http://www.w3.org/1999/xlink" content-type="institution" xlink:title="Insect Biodiversity and Biogeography Lab" id="ABBRID0EV1AG" xlink:type="simple">IBBL</abbrev> • 3 Workers; Macao, Coloane Island, Cotai Ecological Zone II; <named-content xmlns:xlink="http://www.w3.org/1999/xlink" content-type="dwc:verbatimCoordinates" xlink:type="simple"><named-content content-type="geo-json" specific-use="{&#34;type&#34;:&#34;Point&#34;,&#34;coordinates&#34;:[113.551900,22.141800]}" id="NCID0E41AG" xlink:type="simple">22.1418°N, 113.5519°E</named-content></named-content>, ca. 0 m; 26 June 2019; F. Brassard leg.; Winkler; MAC_S20_LLSP_Sp.7; <abbrev xmlns:xlink="http://www.w3.org/1999/xlink" content-type="institution" xlink:title="Insect Biodiversity and Biogeography Lab" id="ABBRID0EC2AG" xlink:type="simple">IBBL</abbrev>. • 1 Worker; Macao, Taipa Island, Siu Tam Hill; <named-content xmlns:xlink="http://www.w3.org/1999/xlink" content-type="dwc:verbatimCoordinates" xlink:type="simple"><named-content content-type="geo-json" specific-use="{&#34;type&#34;:&#34;Point&#34;,&#34;coordinates&#34;:[113.546600,22.160800]}" id="NCID0EK2AG" xlink:type="simple">22.1608°N, 113.5466°E</named-content></named-content>, ca. 80 m; 15 Aug. 2018; C.M. Leong leg.; CML-FW-15viii2018; <abbrev xmlns:xlink="http://www.w3.org/1999/xlink" content-type="institution" xlink:title="Insect Biodiversity and Biogeography Lab" id="ABBRID0EP2AG" xlink:type="simple">IBBL</abbrev>. • 1 Worker; Macao, Macao Peninsula, Guia Hill; <named-content xmlns:xlink="http://www.w3.org/1999/xlink" content-type="dwc:verbatimCoordinates" xlink:type="simple"><named-content content-type="geo-json" specific-use="{&#34;type&#34;:&#34;Point&#34;,&#34;coordinates&#34;:[113.551100,22.198300]}" id="NCID0EX2AG" xlink:type="simple">22.1983°N, 113.5511°E</named-content></named-content>, ca. 60 m; 18 Aug. 2018; C.M. Leong leg.; <abbrev xmlns:xlink="http://www.w3.org/1999/xlink" content-type="institution" xlink:title="Insect Biodiversity and Biogeography Lab" id="ABBRID0E32AG" xlink:type="simple">IBBL</abbrev>. • 1 Queen; Macao, Coloane Island, Caesars Golf Macau; <named-content xmlns:xlink="http://www.w3.org/1999/xlink" content-type="dwc:verbatimCoordinates" xlink:type="simple"><named-content content-type="geo-json" specific-use="{&#34;type&#34;:&#34;Point&#34;,&#34;coordinates&#34;:[113.561100,22.135100]}" id="NCID0EE3AG" xlink:type="simple">22.1351°N, 113.5611°E</named-content></named-content>, ca. 10 m; 25 June 2019; F. Brassard leg.; Winkler; MAC_S19_LLSA_Sp.1; <abbrev xmlns:xlink="http://www.w3.org/1999/xlink" content-type="institution" xlink:title="Insect Biodiversity and Biogeography Lab" id="ABBRID0EJ3AG" xlink:type="simple">IBBL</abbrev>]. • 1 Queen; Macao, Taipa Island, Siu Tam Hill; <named-content xmlns:xlink="http://www.w3.org/1999/xlink" content-type="dwc:verbatimCoordinates" xlink:type="simple"><named-content content-type="geo-json" specific-use="{&#34;type&#34;:&#34;Point&#34;,&#34;coordinates&#34;:[113.546600,22.160800]}" id="NCID0ER3AG" xlink:type="simple">22.1608°N, 113.5466°E</named-content></named-content>, ca. 80 m; 26 Aug. 2016; C.M. Leong leg.; <abbrev xmlns:xlink="http://www.w3.org/1999/xlink" content-type="institution" xlink:title="Insect Biodiversity and Biogeography Lab" id="ABBRID0EW3AG" xlink:type="simple">IBBL</abbrev>.</p></tp:treatment-sec><ref-list><ref id="B3"><mixed-citation xmlns:xlink="http://www.w3.org/1999/xlink" xlink:type="simple"><person-group><name name-style="western"><surname>Bolton</surname><given-names>B</given-names></name></person-group> (<year>1999</year>) Ant genera of the tribe dacetonini (<tp:taxon-name><tp:taxon-name-part taxon-name-part-type="order">Hymenoptera</tp:taxon-name-part></tp:taxon-name>: <tp:taxon-name><tp:taxon-name-part taxon-name-part-type="family">Formicidae</tp:taxon-name-part></tp:taxon-name>). Journal of Natural History.</mixed-citation></ref><ref id="B13"><mixed-citation xmlns:xlink="http://www.w3.org/1999/xlink" xlink:type="simple"><person-group><name name-style="western"><surname>Janicki</surname><given-names>J</given-names></name><name name-style="western"><surname>Narula</surname><given-names>N</given-names></name><name name-style="western"><surname>Ziegler</surname><given-names>M</given-names></name><name name-style="western"><surname>Guénard</surname><given-names>B</given-names></name><name name-style="western"><surname>Economo</surname><given-names>EP</given-names></name></person-group> (<year>2016</year>) <article-title>Visualizing and interacting with large-volume biodiversity data using client-server web-mapping applications: The design and implementation of <ext-link xlink:type="simple" ext-link-type="uri" xlink:href="http://antmaps.org">antmaps.org</ext-link>.</article-title><source>Ecological Informatics</source><volume>32</volume>: <fpage>185</fpage>–<lpage>193</lpage>. <ext-link xlink:type="simple" ext-link-type="doi" xlink:href="10.1016/j.ecoinf.2016.02.006">https://doi.org/10.1016/j.ecoinf.2016.02.006</ext-link></mixed-citation></ref><ref id="B9"><mixed-citation xmlns:xlink="http://www.w3.org/1999/xlink" xlink:type="simple"><person-group><name name-style="western"><surname>Guénard</surname><given-names>B</given-names></name><name name-style="western"><surname>Weiser</surname><given-names>MD</given-names></name><name name-style="western"><surname>Gómez</surname><given-names>K</given-names></name><name name-style="western"><surname>Narula</surname><given-names>N</given-names></name><name name-style="western"><surname>Economo</surname><given-names>EP</given-names></name></person-group> (<year>2017</year>) <article-title>The Global Ant Biodiversity Informatics (GABI) database: Synthesizing data on the geographic distribution of ant species (<tp:taxon-name><tp:taxon-name-part taxon-name-part-type="order">Hymenoptera</tp:taxon-name-part></tp:taxon-name>: <tp:taxon-name><tp:taxon-name-part taxon-name-part-type="family">Formicidae</tp:taxon-name-part></tp:taxon-name>).</article-title><source>Myrmecological News</source><volume>24</volume>: <fpage>83</fpage>–<lpage>89</lpage>.</mixed-citation></ref><ref id="B16"><mixed-citation xmlns:xlink="http://www.w3.org/1999/xlink" xlink:type="simple"><person-group><name name-style="western"><surname>Leong</surname><given-names>CM</given-names></name><name name-style="western"><surname>Shiao</surname><given-names>SF</given-names></name><name name-style="western"><surname>Guénard</surname><given-names>B</given-names></name></person-group> (<year>2017</year>) Ants in the city, a preliminary checklist of <tp:taxon-name><tp:taxon-name-part taxon-name-part-type="family">Formicidae</tp:taxon-name-part></tp:taxon-name> (<tp:taxon-name><tp:taxon-name-part taxon-name-part-type="order">Hymenoptera</tp:taxon-name-part></tp:taxon-name>) in Macau, one of the most heavily urbanized regions of the world. Asian Myrmecology 9.</mixed-citation></ref></ref-list></tp:taxon-treatment>
