# Supplementary material for: A new subterranean species and an updated checklist of Strumigenys (Hymenoptera, Formicidae) from Macao SAR, China, with a key to species of the Greater Bay Area
Source: Zookeys. 2020 Sep 21;970:63–116. doi: 10.3897/zookeys.970.54958 (PMC7578445; doi:10.3897/zookeys.970.54958)
Supplement: XML Treatment for Strumigenys exilirhina [file zookeys.970.54958-treatment4.xml]

<!DOCTYPE tp:taxon-treatment
  PUBLIC "-//TaxonX//DTD Taxonomic Treatment Publishing DTD v0 20100105//EN" "tax-treatment-NSO.dtd">
<tp:taxon-treatment xmlns:tp="http://www.plazi.org/taxpub"><tp:treatment-meta><kwd-group><label>Taxon classification</label><kwd><named-content xmlns:xlink="http://www.w3.org/1999/xlink" content-type="kingdom">Animalia</named-content></kwd><kwd><named-content xmlns:xlink="http://www.w3.org/1999/xlink" content-type="order">Hymenoptera</named-content></kwd><kwd><named-content xmlns:xlink="http://www.w3.org/1999/xlink" content-type="family">Formicidae</named-content></kwd></kwd-group><mixed-citation publication-type="journal"><person-group><name><surname>Brassard</surname><given-names>François</given-names></name><name><surname>Leong</surname><given-names>Chi-Man</given-names></name><name><surname>Chan</surname><given-names>Hoi-Hou</given-names></name><name><surname>Guénard</surname><given-names>Benoit</given-names></name></person-group><article-title>A new subterranean species and an updated checklist of <italic><tp:taxon-name><tp:taxon-name-part taxon-name-part-type="genus" reg="Strumigenys">Strumigenys</tp:taxon-name-part></tp:taxon-name></italic> (<tp:taxon-name><tp:taxon-name-part taxon-name-part-type="order">Hymenoptera</tp:taxon-name-part></tp:taxon-name>, <tp:taxon-name><tp:taxon-name-part taxon-name-part-type="family">Formicidae</tp:taxon-name-part></tp:taxon-name>) from Macao SAR, China, with a key to species of the Greater Bay Area</article-title><source>Zookeys</source><day>21</day><month>9</month><year>2020</year><volume>970</volume><fpage>63</fpage><lpage>116</lpage><pub-id pub-id-type="doi">10.3897/zookeys.970.54958</pub-id></mixed-citation></tp:treatment-meta><tp:nomenclature><tp:taxon-name><object-id xmlns:xlink="http://www.w3.org/1999/xlink" content-type="arpha" xlink:type="simple">87A8A597-A277-5010-98B1-C6D7EC155096</object-id>
              <tp:taxon-name-part taxon-name-part-type="genus" reg="Strumigenys">Strumigenys</tp:taxon-name-part>
              <tp:taxon-name-part taxon-name-part-type="species" reg="exilirhina">exilirhina</tp:taxon-name-part>
            </tp:taxon-name><tp:taxon-authority>Bolton, 2000</tp:taxon-authority><xref ref-type="fig" rid="F7">Figure 7</xref><tp:nomenclature-citation-list><tp:nomenclature-citation><tp:taxon-name>
                  <tp:taxon-name-part taxon-name-part-type="genus" reg="Strumigenys">Strumigenys</tp:taxon-name-part> <tp:taxon-name-part taxon-name-part-type="species" reg="exilirhina">exilirhina</tp:taxon-name-part></tp:taxon-name><comment>Bolton, 2000: 881 (w.q.) Nepal. Indomalaya.</comment></tp:nomenclature-citation></tp:nomenclature-citation-list></tp:nomenclature><tp:treatment-sec sec-type="distribution" id="SECID0EQ5AG"><title>Geographic distribution.</title><fig id="F7" position="float" orientation="portrait"><object-id xmlns:xlink="http://www.w3.org/1999/xlink" content-type="doi" xlink:type="simple">10.3897/zookeys.970.54958.figure7</object-id><object-id xmlns:xlink="http://www.w3.org/1999/xlink" content-type="zenodo_dep_id" xlink:type="simple">4057494</object-id><object-id xmlns:xlink="http://www.w3.org/1999/xlink" content-type="arpha" xlink:type="simple">8BD37833-F009-56F2-B889-59970F564F8C</object-id><label>Figure 7.</label><caption><p><italic><tp:taxon-name><tp:taxon-name-part taxon-name-part-type="genus" reg="Strumigenys">Strumigenys</tp:taxon-name-part> <tp:taxon-name-part taxon-name-part-type="species" reg="exilirhina">exilirhina</tp:taxon-name-part></tp:taxon-name></italic> in full-face, profile and dorsal view <bold>A–C</bold> worker (MAC_S01_LLSA_Sp.3) <bold>D–F</bold> queen (MAC_S16_LLSA_Sp.9).</p></caption><graphic xmlns:xlink="http://www.w3.org/1999/xlink" xlink:href="zookeys-970-063-g007.jpg" position="float" orientation="portrait" xlink:type="simple" id="oo_455245.jpg"><uri content-type="original_file" xlink:type="simple">https://binary.pensoft.net/fig/455245</uri></graphic></fig><p>Bhutan, China (Guangdong, Hong Kong, Jiangxi, Macao, Xizang, Yunnan), India, Japan, Nepal, Thailand.</p></tp:treatment-sec><tp:treatment-sec sec-type="comments" id="SECID0ER6AG"><title>Comments.</title><p>This species, first recorded in Macao in 2017 (<xref ref-type="bibr" rid="B16">Leong et al. 2017</xref>), is one of the most commonly collected <italic><tp:taxon-name><tp:taxon-name-part taxon-name-part-type="genus" reg="Strumigenys">Strumigenys</tp:taxon-name-part></tp:taxon-name></italic>. During the 2019 survey, it was found at 12 different sites within nature parks. In Hong Kong, it is recorded from various habitats including disturbed urban forests, tree plantations, shrubland, secondary forests and Feng Shui woods (<xref ref-type="bibr" rid="B27">Tang et al. 2019</xref>).</p></tp:treatment-sec><tp:treatment-sec sec-type="material" id="SECID0EGABG"><title>Material examined.</title><p>Macao SAR, China • 3 Workers; Macao, Coloane Island, Coloane Park; <named-content xmlns:xlink="http://www.w3.org/1999/xlink" content-type="dwc:verbatimCoordinates" xlink:type="simple"><named-content content-type="geo-json" specific-use="{&#34;type&#34;:&#34;Point&#34;,&#34;coordinates&#34;:[113.564900,22.121400]}" id="NCID0EPABG" xlink:type="simple">22.1214°N 113.5649°E</named-content></named-content>, ca. 110 m; 18 Mar. 2019; F. Brassard leg.; Winkler; MAC_S01_LLSA_Sp.3; <abbrev xmlns:xlink="http://www.w3.org/1999/xlink" content-type="institution" xlink:title="Insect Biodiversity and Biogeography Lab" id="ABBRID0EUABG" xlink:type="simple">IBBL</abbrev> • 2 Workers; Macao, Coloane Island, Hillside of Department of Green Areas and Gardens; <named-content xmlns:xlink="http://www.w3.org/1999/xlink" content-type="dwc:verbatimCoordinates" xlink:type="simple"><named-content content-type="geo-json" specific-use="{&#34;type&#34;:&#34;Point&#34;,&#34;coordinates&#34;:[113.561200,22.127500]}" id="NCID0E3ABG" xlink:type="simple">22.1275°N, 113.5612°E</named-content></named-content>, ca. 70 m; 20 May 2019; F. Brassard leg.; Winkler; MAC_S16_LLSA_Sp.9; <abbrev xmlns:xlink="http://www.w3.org/1999/xlink" content-type="institution" xlink:title="Insect Biodiversity and Biogeography Lab" id="ABBRID0EBBBG" xlink:type="simple">IBBL</abbrev>. • 1 Worker; Macao, Coloane Island, Wetland Alto de Coloane; <named-content xmlns:xlink="http://www.w3.org/1999/xlink" content-type="dwc:verbatimCoordinates" xlink:type="simple"><named-content content-type="geo-json" specific-use="{&#34;type&#34;:&#34;Point&#34;,&#34;coordinates&#34;:[113.559700,22.123000]}" id="NCID0EJBBG" xlink:type="simple">22.1230°N, 113.5597°E</named-content></named-content>, ca. 90 m; 19 Apr. 2019; F. Brassard leg.; Winkler; MAC_S02_LLSA_Sp.7; <abbrev xmlns:xlink="http://www.w3.org/1999/xlink" content-type="institution" xlink:title="Insect Biodiversity and Biogeography Lab" id="ABBRID0EOBBG" xlink:type="simple">IBBL</abbrev>. • 1 Worker; Macao, Coloane Island, Seoc Pai Van Park; <named-content xmlns:xlink="http://www.w3.org/1999/xlink" content-type="dwc:verbatimCoordinates" xlink:type="simple"><named-content content-type="geo-json" specific-use="{&#34;type&#34;:&#34;Point&#34;,&#34;coordinates&#34;:[113.556600,22.124900]}" id="NCID0EWBBG" xlink:type="simple">22.1249°N, 113.5566°E</named-content></named-content>, ca. 40 m; 20 Mar. 2019; F. Brassard leg.; Winkler; MAC_S05_LLSP_Sp.7; <abbrev xmlns:xlink="http://www.w3.org/1999/xlink" content-type="institution" xlink:title="Insect Biodiversity and Biogeography Lab" id="ABBRID0E2BBG" xlink:type="simple">IBBL</abbrev>. • 4 Workers; Macao, Coloane Island, Hac Sa Reservoir Family trail near 1-05-12; <named-content xmlns:xlink="http://www.w3.org/1999/xlink" content-type="dwc:verbatimCoordinates" xlink:type="simple"><named-content content-type="geo-json" specific-use="{&#34;type&#34;:&#34;Point&#34;,&#34;coordinates&#34;:[113.568400,22.123700]}" id="NCID0EDCBG" xlink:type="simple">22.1237°N, 113.5684°E</named-content></named-content>, ca. 90 m; 8 Apr. 2019; F. Brassard leg.; Winkler; MAC_S06_LLSA_Sp.3; <abbrev xmlns:xlink="http://www.w3.org/1999/xlink" content-type="institution" xlink:title="Insect Biodiversity and Biogeography Lab" id="ABBRID0EICBG" xlink:type="simple">IBBL</abbrev>. • 7 Workers; Macao, Coloane Island, Hac Sa Reservoir Family trail near 1-05-12; <named-content xmlns:xlink="http://www.w3.org/1999/xlink" content-type="dwc:verbatimCoordinates" xlink:type="simple"><named-content content-type="geo-json" specific-use="{&#34;type&#34;:&#34;Point&#34;,&#34;coordinates&#34;:[113.568400,22.123700]}" id="NCID0EQCBG" xlink:type="simple">22.1237°N, 113.5684°E</named-content></named-content>, ca. 90 m; 8 Apr. 2019; F. Brassard leg.; Winkler; MAC_S06_LLSP_Sp.4; <abbrev xmlns:xlink="http://www.w3.org/1999/xlink" content-type="institution" xlink:title="Insect Biodiversity and Biogeography Lab" id="ABBRID0EVCBG" xlink:type="simple">IBBL</abbrev>. • 11 Workers; Macao, Coloane Island, Coloane trail near 1-01-10; <named-content xmlns:xlink="http://www.w3.org/1999/xlink" content-type="dwc:verbatimCoordinates" xlink:type="simple"><named-content content-type="geo-json" specific-use="{&#34;type&#34;:&#34;Point&#34;,&#34;coordinates&#34;:[113.558900,22.116500]}" id="NCID0E4CBG" xlink:type="simple">22.1165°N, 113.5589°E</named-content></named-content>, ca. 100 m; 10 Apr. 2019; F. Brassard leg.; Winkler; MAC_S10_LLSA_Sp.4; <abbrev xmlns:xlink="http://www.w3.org/1999/xlink" content-type="institution" xlink:title="Insect Biodiversity and Biogeography Lab" id="ABBRID0ECDBG" xlink:type="simple">IBBL</abbrev>. • 1 Worker; Macao, Coloane Island, Coloane trail near 1-01-15; <named-content xmlns:xlink="http://www.w3.org/1999/xlink" content-type="dwc:verbatimCoordinates" xlink:type="simple"><named-content content-type="geo-json" specific-use="{&#34;type&#34;:&#34;Point&#34;,&#34;coordinates&#34;:[113.564500,22.115100]}" id="NCID0EKDBG" xlink:type="simple">22.1151°N, 113.5645°E</named-content></named-content>, ca. 80 m; 11 Apr. 2019; F. Brassard leg.; Winkler; MAC_S11_LLSA_Sp.4; <abbrev xmlns:xlink="http://www.w3.org/1999/xlink" content-type="institution" xlink:title="Insect Biodiversity and Biogeography Lab" id="ABBRID0EPDBG" xlink:type="simple">IBBL</abbrev>. • 2 Workers; Macao, Coloane Island, Ka Ho height family trail peak near 1-09-03; <named-content xmlns:xlink="http://www.w3.org/1999/xlink" content-type="dwc:verbatimCoordinates" xlink:type="simple"><named-content content-type="geo-json" specific-use="{&#34;type&#34;:&#34;Point&#34;,&#34;coordinates&#34;:[113.570200,22.128400]}" id="NCID0EXDBG" xlink:type="simple">22.1284°N, 113.5702°E</named-content></named-content>, ca. 140 m; 16 May 2019; F. Brassard leg.; Winkler; MAC_S14_LLSP_Sp.3; <abbrev xmlns:xlink="http://www.w3.org/1999/xlink" content-type="institution" xlink:title="Insect Biodiversity and Biogeography Lab" id="ABBRID0E3DBG" xlink:type="simple">IBBL</abbrev>. • 2 Workers; Macao, Coloane Island, Oscar farm hillside; <named-content xmlns:xlink="http://www.w3.org/1999/xlink" content-type="dwc:verbatimCoordinates" xlink:type="simple"><named-content content-type="geo-json" specific-use="{&#34;type&#34;:&#34;Point&#34;,&#34;coordinates&#34;:[113.555700,22.113100]}" id="NCID0EEEBG" xlink:type="simple">22.1131°N, 113.5557°E</named-content></named-content>, ca. 80 m; 24 June 2019; F. Brassard leg.; Winkler; MAC_S18_LLSA_Sp.11; <abbrev xmlns:xlink="http://www.w3.org/1999/xlink" content-type="institution" xlink:title="Insect Biodiversity and Biogeography Lab" id="ABBRID0EJEBG" xlink:type="simple">IBBL</abbrev>. • 1 Worker; Macao, Macao Peninsula, Mongha Hill; <named-content xmlns:xlink="http://www.w3.org/1999/xlink" content-type="dwc:verbatimCoordinates" xlink:type="simple"><named-content content-type="geo-json" specific-use="{&#34;type&#34;:&#34;Point&#34;,&#34;coordinates&#34;:[113.547600,22.208500]}" id="NCID0EREBG" xlink:type="simple">22.2085°N, 113.5476°E</named-content></named-content>; 18 Feb. 2018; C.M. Leong leg.; CML-FW-18ii2018. • 1 Worker; Macao, Coloane Island, Ka Ho Reservoir; <named-content xmlns:xlink="http://www.w3.org/1999/xlink" content-type="dwc:verbatimCoordinates" xlink:type="simple"><named-content content-type="geo-json" specific-use="{&#34;type&#34;:&#34;Point&#34;,&#34;coordinates&#34;:[113.578600,22.134100]}" id="NCID0EZEBG" xlink:type="simple">22.1341°N, 113.5786°E</named-content></named-content>; 27 Feb. 2018; C.M. Leong leg.; Winkler; CML-FW-27ii2018; <abbrev xmlns:xlink="http://www.w3.org/1999/xlink" content-type="institution" xlink:title="Insect Biodiversity and Biogeography Lab" id="ABBRID0E5EBG" xlink:type="simple">IBBL</abbrev>. • 2 Workers; Macao, Coloane Island, Ka Ho Reservoir; 14 Aug. 2018; C.M. Leong leg.; <abbrev xmlns:xlink="http://www.w3.org/1999/xlink" content-type="institution" xlink:title="Insect Biodiversity and Biogeography Lab" id="ABBRID0EDFBG" xlink:type="simple">IBBL</abbrev>]. • 1 Worker; Macao, Coloane Island, Hac Sa Reservoir; <named-content xmlns:xlink="http://www.w3.org/1999/xlink" content-type="dwc:verbatimCoordinates" xlink:type="simple"><named-content content-type="geo-json" specific-use="{&#34;type&#34;:&#34;Point&#34;,&#34;coordinates&#34;:[113.573300,22.126400]}" id="NCID0ELFBG" xlink:type="simple">22.1264°N, 113.5733°E</named-content></named-content>; C.M. Leong leg.; <abbrev xmlns:xlink="http://www.w3.org/1999/xlink" content-type="institution" xlink:title="Insect Biodiversity and Biogeography Lab" id="ABBRID0EQFBG" xlink:type="simple">IBBL</abbrev>. • 1 Queen; Macao, Coloane Island, Ka Ho Reservoir; <named-content xmlns:xlink="http://www.w3.org/1999/xlink" content-type="dwc:verbatimCoordinates" xlink:type="simple"><named-content content-type="geo-json" specific-use="{&#34;type&#34;:&#34;Point&#34;,&#34;coordinates&#34;:[113.546600,22.160800]}" id="NCID0EYFBG" xlink:type="simple">22.1608°N, 113.5466°E</named-content></named-content>; 15 Jul. 2018; C.M. Leong leg.; Winkler; CML-FW-15vii2018; <abbrev xmlns:xlink="http://www.w3.org/1999/xlink" content-type="institution" xlink:title="Insect Biodiversity and Biogeography Lab" id="ABBRID0E4FBG" xlink:type="simple">IBBL</abbrev>. • 1 Queen; Macao, Coloane Island, Hillside of Department of Green Areas and Gardens; <named-content xmlns:xlink="http://www.w3.org/1999/xlink" content-type="dwc:verbatimCoordinates" xlink:type="simple"><named-content content-type="geo-json" specific-use="{&#34;type&#34;:&#34;Point&#34;,&#34;coordinates&#34;:[113.561200,22.127500]}" id="NCID0EFGBG" xlink:type="simple">22.1275°N, 113.5612°E</named-content></named-content>, ca. 70 m; 20 May 2019; F. Brassard leg.; Winkler; MAC_S06_LLSA_Sp.3; <abbrev xmlns:xlink="http://www.w3.org/1999/xlink" content-type="institution" xlink:title="Insect Biodiversity and Biogeography Lab" id="ABBRID0EKGBG" xlink:type="simple">IBBL</abbrev>. • 2 Queens; Macao, Coloane Island, Coloane trail near 1-01-10; <named-content xmlns:xlink="http://www.w3.org/1999/xlink" content-type="dwc:verbatimCoordinates" xlink:type="simple"><named-content content-type="geo-json" specific-use="{&#34;type&#34;:&#34;Point&#34;,&#34;coordinates&#34;:[113.558900,22.116500]}" id="NCID0ESGBG" xlink:type="simple">22.1165°N, 113.5589°E</named-content></named-content>, ca. 100 m; 10 Apr. 2019; F. Brassard leg.; Winkler; MAC_S10_LLSP_Sp.2; <abbrev xmlns:xlink="http://www.w3.org/1999/xlink" content-type="institution" xlink:title="Insect Biodiversity and Biogeography Lab" id="ABBRID0EXGBG" xlink:type="simple">IBBL</abbrev>. • 1 Queen; Macao, Coloane Island, Hillside of Department of Green Areas and Gardens; <named-content xmlns:xlink="http://www.w3.org/1999/xlink" content-type="dwc:verbatimCoordinates" xlink:type="simple"><named-content content-type="geo-json" specific-use="{&#34;type&#34;:&#34;Point&#34;,&#34;coordinates&#34;:[113.561200,22.127500]}" id="NCID0E6GBG" xlink:type="simple">22.1275°N, 113.5612°E</named-content></named-content>, ca. 70 m; 20 May 2019; F. Brassard leg.; Winkler; MAC_S16_LLSA_Sp.9; <abbrev xmlns:xlink="http://www.w3.org/1999/xlink" content-type="institution" xlink:title="Insect Biodiversity and Biogeography Lab" id="ABBRID0EEHBG" xlink:type="simple">IBBL</abbrev>.</p></tp:treatment-sec><ref-list><ref id="B16"><mixed-citation xmlns:xlink="http://www.w3.org/1999/xlink" xlink:type="simple"><person-group><name name-style="western"><surname>Leong</surname><given-names>CM</given-names></name><name name-style="western"><surname>Shiao</surname><given-names>SF</given-names></name><name name-style="western"><surname>Guénard</surname><given-names>B</given-names></name></person-group> (<year>2017</year>) Ants in the city, a preliminary checklist of <tp:taxon-name><tp:taxon-name-part taxon-name-part-type="family">Formicidae</tp:taxon-name-part></tp:taxon-name> (<tp:taxon-name><tp:taxon-name-part taxon-name-part-type="order">Hymenoptera</tp:taxon-name-part></tp:taxon-name>) in Macau, one of the most heavily urbanized regions of the world. Asian Myrmecology 9.</mixed-citation></ref><ref id="B27"><mixed-citation xmlns:xlink="http://www.w3.org/1999/xlink" xlink:type="simple"><person-group><name name-style="western"><surname>Tang</surname><given-names>KL</given-names></name><name name-style="western"><surname>Pierce</surname><given-names>MP</given-names></name><name name-style="western"><surname>Guénard</surname><given-names>B</given-names></name></person-group> (<year>2019</year>) <article-title>Review of the genus <italic><tp:taxon-name><tp:taxon-name-part taxon-name-part-type="genus">Strumigenys</tp:taxon-name-part></tp:taxon-name></italic> (<tp:taxon-name><tp:taxon-name-part taxon-name-part-type="order">Hymenoptera</tp:taxon-name-part></tp:taxon-name>, <tp:taxon-name><tp:taxon-name-part taxon-name-part-type="family">Formicidae</tp:taxon-name-part></tp:taxon-name>, <tp:taxon-name><tp:taxon-name-part taxon-name-part-type="subfamily">Myrmicinae</tp:taxon-name-part></tp:taxon-name>) in Hong Kong with the description of three new species and the addition of five native and four introduced species records.</article-title><source>ZooKeys</source><volume>831</volume>: <fpage>1</fpage>–<lpage>48</lpage>. <ext-link xlink:type="simple" ext-link-type="doi" xlink:href="10.3897/zookeys.831.31515">https://doi.org/10.3897/zookeys.831.31515</ext-link></mixed-citation></ref></ref-list></tp:taxon-treatment>
