# Supplementary material for: A new subterranean species and an updated checklist of Strumigenys (Hymenoptera, Formicidae) from Macao SAR, China, with a key to species of the Greater Bay Area
Source: Zookeys. 2020 Sep 21;970:63–116. doi: 10.3897/zookeys.970.54958 (PMC7578445; doi:10.3897/zookeys.970.54958)
Supplement: XML Treatment for Strumigenys membranifera [file zookeys.970.54958-treatment6.xml]

<!DOCTYPE tp:taxon-treatment
  PUBLIC "-//TaxonX//DTD Taxonomic Treatment Publishing DTD v0 20100105//EN" "tax-treatment-NSO.dtd">
<tp:taxon-treatment xmlns:tp="http://www.plazi.org/taxpub"><tp:treatment-meta><kwd-group><label>Taxon classification</label><kwd><named-content xmlns:xlink="http://www.w3.org/1999/xlink" content-type="kingdom">Animalia</named-content></kwd><kwd><named-content xmlns:xlink="http://www.w3.org/1999/xlink" content-type="order">Hymenoptera</named-content></kwd><kwd><named-content xmlns:xlink="http://www.w3.org/1999/xlink" content-type="family">Formicidae</named-content></kwd></kwd-group><mixed-citation publication-type="journal"><person-group><name><surname>Brassard</surname><given-names>François</given-names></name><name><surname>Leong</surname><given-names>Chi-Man</given-names></name><name><surname>Chan</surname><given-names>Hoi-Hou</given-names></name><name><surname>Guénard</surname><given-names>Benoit</given-names></name></person-group><article-title>A new subterranean species and an updated checklist of <italic><tp:taxon-name><tp:taxon-name-part taxon-name-part-type="genus" reg="Strumigenys">Strumigenys</tp:taxon-name-part></tp:taxon-name></italic> (<tp:taxon-name><tp:taxon-name-part taxon-name-part-type="order">Hymenoptera</tp:taxon-name-part></tp:taxon-name>, <tp:taxon-name><tp:taxon-name-part taxon-name-part-type="family">Formicidae</tp:taxon-name-part></tp:taxon-name>) from Macao SAR, China, with a key to species of the Greater Bay Area</article-title><source>Zookeys</source><day>21</day><month>9</month><year>2020</year><volume>970</volume><fpage>63</fpage><lpage>116</lpage><pub-id pub-id-type="doi">10.3897/zookeys.970.54958</pub-id></mixed-citation></tp:treatment-meta><tp:nomenclature><tp:taxon-name><object-id xmlns:xlink="http://www.w3.org/1999/xlink" content-type="arpha" xlink:type="simple">BA020175-EBF2-5C87-AF8F-7AD5D51FF51A</object-id>
              <tp:taxon-name-part taxon-name-part-type="genus" reg="Strumigenys">Strumigenys</tp:taxon-name-part>
              <tp:taxon-name-part taxon-name-part-type="species" reg="membranifera">membranifera</tp:taxon-name-part>
            </tp:taxon-name><tp:taxon-authority>Emery, 1869</tp:taxon-authority><xref ref-type="fig" rid="F9">Figure 9</xref><tp:nomenclature-citation-list><tp:nomenclature-citation><tp:taxon-name>
                  <tp:taxon-name-part taxon-name-part-type="genus" reg="Strumigenys">Strumigenys</tp:taxon-name-part> (<tp:taxon-name-part taxon-name-part-type="subgenus" reg="Trichoscapa">Trichoscapa</tp:taxon-name-part>) <tp:taxon-name-part taxon-name-part-type="species" reg="membranifera">membranifera</tp:taxon-name-part></tp:taxon-name><comment>Emery, 1869: 24, fig. 11 (w.) Italy. Palearctic.</comment></tp:nomenclature-citation><tp:nomenclature-citation><tp:taxon-name>
                  <tp:taxon-name-part taxon-name-part-type="genus" reg="Strumigenys">Strumigenys</tp:taxon-name-part> (<tp:taxon-name-part taxon-name-part-type="subgenus" reg="Cephaloxys">Cephaloxys</tp:taxon-name-part>) <tp:taxon-name-part taxon-name-part-type="species" reg="membranifera">membranifera</tp:taxon-name-part></tp:taxon-name><comment>(Emery, 1869). Combination in <tp:taxon-name><tp:taxon-name-part taxon-name-part-type="genus" reg="Strumigenys">Strumigenys</tp:taxon-name-part> (<tp:taxon-name-part taxon-name-part-type="subgenus" reg="Cephaloxys">Cephaloxys</tp:taxon-name-part>)</tp:taxon-name>: Emery 1916: 205.</comment></tp:nomenclature-citation><tp:nomenclature-citation><tp:taxon-name>
                  <tp:taxon-name-part taxon-name-part-type="genus" reg="Trichoscapa">Trichoscapa</tp:taxon-name-part> <tp:taxon-name-part taxon-name-part-type="species" reg="membranifera">membranifera</tp:taxon-name-part></tp:taxon-name><comment>(Emery, 1869). Combination in <tp:taxon-name><tp:taxon-name-part taxon-name-part-type="genus" reg="Trichoscapa">Trichoscapa</tp:taxon-name-part></tp:taxon-name>: Brown 1948: 113.</comment></tp:nomenclature-citation><tp:nomenclature-citation><tp:taxon-name>
                  <tp:taxon-name-part taxon-name-part-type="genus" reg="Pyramica">Pyramica</tp:taxon-name-part> <tp:taxon-name-part taxon-name-part-type="species" reg="membranifera">membranifera</tp:taxon-name-part></tp:taxon-name><comment>(Emery, 1869). Combination in <tp:taxon-name><tp:taxon-name-part taxon-name-part-type="genus" reg="Pyramica">Pyramica</tp:taxon-name-part></tp:taxon-name>: <xref ref-type="bibr" rid="B3">Bolton 1999</xref>: 1673.</comment></tp:nomenclature-citation><tp:nomenclature-citation><tp:taxon-name>
                  <tp:taxon-name-part taxon-name-part-type="genus" reg="Strumigenys">Strumigenys</tp:taxon-name-part> <tp:taxon-name-part taxon-name-part-type="species" reg="membranifera">membranifera</tp:taxon-name-part></tp:taxon-name><comment>(Emery, 1869). Combination in <tp:taxon-name><tp:taxon-name-part taxon-name-part-type="genus" reg="Strumigenys">Strumigenys</tp:taxon-name-part></tp:taxon-name> : Baroni Urbani and De Andrade 2007: 123.</comment></tp:nomenclature-citation><tp:nomenclature-citation><tp:taxon-name><tp:taxon-name-part taxon-name-part-type="genus" reg="Strumigenys"/> <tp:taxon-name-part taxon-name-part-type="species" reg="foochowensis"/></tp:taxon-name><comment>Senior synonym of <tp:taxon-name><tp:taxon-name-part taxon-name-part-type="genus" reg="Strumigenys">S.</tp:taxon-name-part> <tp:taxon-name-part taxon-name-part-type="species" reg="foochowensis">foochowensis</tp:taxon-name-part></tp:taxon-name>, <tp:taxon-name><tp:taxon-name-part taxon-name-part-type="genus" reg="Strumigenys">S.</tp:taxon-name-part> <tp:taxon-name-part taxon-name-part-type="species" reg="membranifera">membranifera</tp:taxon-name-part> <tp:taxon-name-part taxon-name-part-type="subspecies" reg="marioni">marioni</tp:taxon-name-part></tp:taxon-name>, <tp:taxon-name><tp:taxon-name-part taxon-name-part-type="genus" reg="Strumigenys">S.</tp:taxon-name-part> <tp:taxon-name-part taxon-name-part-type="species" reg="membranifera">membranifera</tp:taxon-name-part> <tp:taxon-name-part taxon-name-part-type="subspecies" reg="santschii">santschii</tp:taxon-name-part></tp:taxon-name>, <tp:taxon-name><tp:taxon-name-part taxon-name-part-type="genus" reg="Strumigenys">S.</tp:taxon-name-part> <tp:taxon-name-part taxon-name-part-type="species" reg="silvestriana">silvestriana</tp:taxon-name-part></tp:taxon-name>, <tp:taxon-name><tp:taxon-name-part taxon-name-part-type="genus" reg="Strumigenys">S.</tp:taxon-name-part> <tp:taxon-name-part taxon-name-part-type="species" reg="membranifera">membranifera</tp:taxon-name-part> <tp:taxon-name-part taxon-name-part-type="subspecies" reg="simillima">simillima</tp:taxon-name-part></tp:taxon-name>, <tp:taxon-name><tp:taxon-name-part taxon-name-part-type="genus" reg="Strumigenys">S.</tp:taxon-name-part> <tp:taxon-name-part taxon-name-part-type="species" reg="vitiensis">vitiensis</tp:taxon-name-part></tp:taxon-name>, <tp:taxon-name><tp:taxon-name-part taxon-name-part-type="genus" reg="Strumigenys">S.</tp:taxon-name-part> <tp:taxon-name-part taxon-name-part-type="species" reg="membranifera">membranifera</tp:taxon-name-part> <tp:taxon-name-part taxon-name-part-type="subspecies" reg="williamsi">williamsi</tp:taxon-name-part></tp:taxon-name>: Brown, 1948: 114. </comment></tp:nomenclature-citation></tp:nomenclature-citation-list></tp:nomenclature><tp:treatment-sec sec-type="distribution" id="SECID0EMTBG"><title>Geographic distribution.</title><p><italic>Native</italic>: Ghana, Sierra Leone, South Africa. <italic><tp:taxon-name><tp:taxon-name-part taxon-name-part-type="genus" reg="Introduced">Introduced</tp:taxon-name-part></tp:taxon-name></italic> : Widespread, Australasia, European, Indo-Malayan, Malagasy, Nearctic, Neotropical, Oceanian, Saharo-Arabian realms, see <ext-link xmlns:xlink="http://www.w3.org/1999/xlink" xlink:type="simple" ext-link-type="uri" xlink:href="http://antmaps.org">antmaps.org</ext-link> for a global account (<xref ref-type="bibr" rid="B13">Janicki et al. 2016</xref>). Within China, found in Guangdong, Hong Kong, Fujian, Macao, Sichuan, and Yunnan.</p><fig id="F9" position="float" orientation="portrait"><object-id xmlns:xlink="http://www.w3.org/1999/xlink" content-type="doi" xlink:type="simple">10.3897/zookeys.970.54958.figure9</object-id><object-id xmlns:xlink="http://www.w3.org/1999/xlink" content-type="zenodo_dep_id" xlink:type="simple">4057498</object-id><object-id xmlns:xlink="http://www.w3.org/1999/xlink" content-type="arpha" xlink:type="simple">1830CF02-D044-5421-B83F-B0718E228520</object-id><label>Figure 9.</label><caption><p><italic><tp:taxon-name><tp:taxon-name-part taxon-name-part-type="genus" reg="Strumigenys">Strumigenys</tp:taxon-name-part> <tp:taxon-name-part taxon-name-part-type="species" reg="membranifera">membranifera</tp:taxon-name-part></tp:taxon-name></italic><bold>A–C</bold> worker <bold>A</bold> full-face view <bold>B</bold> profile view <bold>C</bold> dorsal view.</p></caption><graphic xmlns:xlink="http://www.w3.org/1999/xlink" xlink:href="zookeys-970-063-g009.jpg" position="float" orientation="portrait" xlink:type="simple" id="oo_455247.jpg"><uri content-type="original_file" xlink:type="simple">https://binary.pensoft.net/fig/455247</uri></graphic></fig></tp:treatment-sec><tp:treatment-sec sec-type="comments" id="SECID0EEVBG"><title>Comments.</title><p>This species, originally from Africa, is associated with disturbed habitats. For instance, in Hong Kong it was collected near Disneyland and the Hong Kong Airport; two heavily disturbed localities (<xref ref-type="bibr" rid="B27">Tang et al. 2019</xref>). The exact date of its introduction in the region is unknown. It was first recorded in Hong Kong in 2019 (<xref ref-type="bibr" rid="B27">Tang et al. 2019</xref>), but has been known in Macao since 1928 where it was described from six specimens as <italic><tp:taxon-name><tp:taxon-name-part taxon-name-part-type="genus" reg="Strumigenys">S.</tp:taxon-name-part> <tp:taxon-name-part taxon-name-part-type="species" reg="silvestriana">silvestriana</tp:taxon-name-part></tp:taxon-name></italic> (Wheeler, 1928). As such, its initial introduction to the Greater Bay Area may date beyond a hundred years. Nevertheless, during the 2019 survey in Coloane the species was not frequently collected and was found only in two nature parks, which consisted of relatively small patches of young secondary forests within an urban matrix.</p></tp:treatment-sec><tp:treatment-sec sec-type="material" id="SECID0E4VBG"><title>Material examined.</title><p>Macao SAR, China • 1 Worker; Macao, Coloane Island, Coloane Trail (Near C3 information point); <named-content xmlns:xlink="http://www.w3.org/1999/xlink" content-type="dwc:verbatimCoordinates" xlink:type="simple"><named-content content-type="geo-json" specific-use="{&#34;type&#34;:&#34;Point&#34;,&#34;coordinates&#34;:[113.556000,22.121700]}" id="NCID0EGWBG" xlink:type="simple">22.1217°N, 113.5560°E</named-content></named-content>, ca. 110 m; 27 June 2019; F. Brassard leg.; Winkler; MAC_S21_LLSP_Sp.2; <abbrev xmlns:xlink="http://www.w3.org/1999/xlink" content-type="institution" xlink:title="Insect Biodiversity and Biogeography Lab" id="ABBRID0ELWBG" xlink:type="simple">IBBL</abbrev>. • 2 Workers; Macao, Coloane Island, Morro de Hac Sa family trail near 1-07-08; <named-content xmlns:xlink="http://www.w3.org/1999/xlink" content-type="dwc:verbatimCoordinates" xlink:type="simple"><named-content content-type="geo-json" specific-use="{&#34;type&#34;:&#34;Point&#34;,&#34;coordinates&#34;:[113.569900,22.114400]}" id="NCID0ETWBG" xlink:type="simple">22.1144°N, 113.5699°E</named-content></named-content>, ca. 50 m; 5 June-11 Sep 2019; F. Brassard leg.; Ground Nest; MAC_S15_GN3_H3_n1; <abbrev xmlns:xlink="http://www.w3.org/1999/xlink" content-type="institution" xlink:title="Insect Biodiversity and Biogeography Lab" id="ABBRID0EYWBG" xlink:type="simple">IBBL</abbrev>.</p></tp:treatment-sec><ref-list><ref id="B3"><mixed-citation xmlns:xlink="http://www.w3.org/1999/xlink" xlink:type="simple"><person-group><name name-style="western"><surname>Bolton</surname><given-names>B</given-names></name></person-group> (<year>1999</year>) Ant genera of the tribe dacetonini (<tp:taxon-name><tp:taxon-name-part taxon-name-part-type="order">Hymenoptera</tp:taxon-name-part></tp:taxon-name>: <tp:taxon-name><tp:taxon-name-part taxon-name-part-type="family">Formicidae</tp:taxon-name-part></tp:taxon-name>). Journal of Natural History.</mixed-citation></ref><ref id="B13"><mixed-citation xmlns:xlink="http://www.w3.org/1999/xlink" xlink:type="simple"><person-group><name name-style="western"><surname>Janicki</surname><given-names>J</given-names></name><name name-style="western"><surname>Narula</surname><given-names>N</given-names></name><name name-style="western"><surname>Ziegler</surname><given-names>M</given-names></name><name name-style="western"><surname>Guénard</surname><given-names>B</given-names></name><name name-style="western"><surname>Economo</surname><given-names>EP</given-names></name></person-group> (<year>2016</year>) <article-title>Visualizing and interacting with large-volume biodiversity data using client-server web-mapping applications: The design and implementation of <ext-link xlink:type="simple" ext-link-type="uri" xlink:href="http://antmaps.org">antmaps.org</ext-link>.</article-title><source>Ecological Informatics</source><volume>32</volume>: <fpage>185</fpage>–<lpage>193</lpage>. <ext-link xlink:type="simple" ext-link-type="doi" xlink:href="10.1016/j.ecoinf.2016.02.006">https://doi.org/10.1016/j.ecoinf.2016.02.006</ext-link></mixed-citation></ref><ref id="B27"><mixed-citation xmlns:xlink="http://www.w3.org/1999/xlink" xlink:type="simple"><person-group><name name-style="western"><surname>Tang</surname><given-names>KL</given-names></name><name name-style="western"><surname>Pierce</surname><given-names>MP</given-names></name><name name-style="western"><surname>Guénard</surname><given-names>B</given-names></name></person-group> (<year>2019</year>) <article-title>Review of the genus <italic><tp:taxon-name><tp:taxon-name-part taxon-name-part-type="genus">Strumigenys</tp:taxon-name-part></tp:taxon-name></italic> (<tp:taxon-name><tp:taxon-name-part taxon-name-part-type="order">Hymenoptera</tp:taxon-name-part></tp:taxon-name>, <tp:taxon-name><tp:taxon-name-part taxon-name-part-type="family">Formicidae</tp:taxon-name-part></tp:taxon-name>, <tp:taxon-name><tp:taxon-name-part taxon-name-part-type="subfamily">Myrmicinae</tp:taxon-name-part></tp:taxon-name>) in Hong Kong with the description of three new species and the addition of five native and four introduced species records.</article-title><source>ZooKeys</source><volume>831</volume>: <fpage>1</fpage>–<lpage>48</lpage>. <ext-link xlink:type="simple" ext-link-type="doi" xlink:href="10.3897/zookeys.831.31515">https://doi.org/10.3897/zookeys.831.31515</ext-link></mixed-citation></ref></ref-list></tp:taxon-treatment>
