# Supplementary material for: A new subterranean species and an updated checklist of Strumigenys (Hymenoptera, Formicidae) from Macao SAR, China, with a key to species of the Greater Bay Area
Source: Zookeys. 2020 Sep 21;970:63–116. doi: 10.3897/zookeys.970.54958 (PMC7578445; doi:10.3897/zookeys.970.54958)
Supplement: XML Treatment for Strumigenys minutula [file zookeys.970.54958-treatment7.xml]

<!DOCTYPE tp:taxon-treatment
  PUBLIC "-//TaxonX//DTD Taxonomic Treatment Publishing DTD v0 20100105//EN" "tax-treatment-NSO.dtd">
<tp:taxon-treatment xmlns:tp="http://www.plazi.org/taxpub"><tp:treatment-meta><kwd-group><label>Taxon classification</label><kwd><named-content xmlns:xlink="http://www.w3.org/1999/xlink" content-type="kingdom">Animalia</named-content></kwd><kwd><named-content xmlns:xlink="http://www.w3.org/1999/xlink" content-type="order">Hymenoptera</named-content></kwd><kwd><named-content xmlns:xlink="http://www.w3.org/1999/xlink" content-type="family">Formicidae</named-content></kwd></kwd-group><mixed-citation publication-type="journal"><person-group><name><surname>Brassard</surname><given-names>François</given-names></name><name><surname>Leong</surname><given-names>Chi-Man</given-names></name><name><surname>Chan</surname><given-names>Hoi-Hou</given-names></name><name><surname>Guénard</surname><given-names>Benoit</given-names></name></person-group><article-title>A new subterranean species and an updated checklist of <italic><tp:taxon-name><tp:taxon-name-part taxon-name-part-type="genus" reg="Strumigenys">Strumigenys</tp:taxon-name-part></tp:taxon-name></italic> (<tp:taxon-name><tp:taxon-name-part taxon-name-part-type="order">Hymenoptera</tp:taxon-name-part></tp:taxon-name>, <tp:taxon-name><tp:taxon-name-part taxon-name-part-type="family">Formicidae</tp:taxon-name-part></tp:taxon-name>) from Macao SAR, China, with a key to species of the Greater Bay Area</article-title><source>Zookeys</source><day>21</day><month>9</month><year>2020</year><volume>970</volume><fpage>63</fpage><lpage>116</lpage><pub-id pub-id-type="doi">10.3897/zookeys.970.54958</pub-id></mixed-citation></tp:treatment-meta><tp:nomenclature><tp:taxon-name><object-id xmlns:xlink="http://www.w3.org/1999/xlink" content-type="arpha" xlink:type="simple">B2A567CD-48E0-5075-AA81-04023850B972</object-id>
              <tp:taxon-name-part taxon-name-part-type="genus" reg="Strumigenys">Strumigenys</tp:taxon-name-part>
              <tp:taxon-name-part taxon-name-part-type="species" reg="minutula">minutula</tp:taxon-name-part>
            </tp:taxon-name><tp:taxon-authority>Terayama &amp; Kubota, 1989</tp:taxon-authority><xref ref-type="fig" rid="F10">Figures 10</xref><xref ref-type="fig" rid="F11">, 11</xref><tp:nomenclature-citation-list><tp:nomenclature-citation><tp:taxon-name>
                  <tp:taxon-name-part taxon-name-part-type="genus" reg="Strumigenys">Strumigenys</tp:taxon-name-part> <tp:taxon-name-part taxon-name-part-type="species" reg="minutula">minutula</tp:taxon-name-part></tp:taxon-name><comment>Terayama &amp; Kubota, 1989: 782, figs 13–17 (w.q.) Taiwan. Indomalaya.</comment></tp:nomenclature-citation></tp:nomenclature-citation-list></tp:nomenclature><tp:treatment-sec sec-type="distribution" id="SECID0EWYBG"><title>Geographic distribution.</title><p>China (Hong Kong, Macao, Taiwan), Japan (Ryukyu Islands).</p></tp:treatment-sec><tp:treatment-sec sec-type="comments" id="SECID0E2YBG"><title>Comments.</title><p>In contrast to Hong Kong, where this species has been rarely collected (<xref ref-type="bibr" rid="B27">Tang et al. 2019</xref>), <italic><tp:taxon-name><tp:taxon-name-part taxon-name-part-type="genus" reg="Strumigenys">S.</tp:taxon-name-part> <tp:taxon-name-part taxon-name-part-type="species" reg="minutula">minutula</tp:taxon-name-part></tp:taxon-name></italic> was frequently found in Macao since its first collection in 2017 (<xref ref-type="bibr" rid="B16">Leong et al. 2017</xref>). Individuals were commonly found within leaf litter samples, and a full colony was also retrieved within one of the ground nests deployed (see Fig. <xref ref-type="fig" rid="F11">11</xref>). At the time of collection on (29 August 2019), the colony consisted of 135 workers, two dealate queens, eight larvae, and 12 pupae (eggs were not counted). This represents a similar colony size as described previously from Japan, where a polygynous colony of 300 individuals was recorded (<xref ref-type="bibr" rid="B28">Terayama et al. 2014</xref>). Note that, on the left foreleg of the queen imaged (Fig. <xref ref-type="fig" rid="F10">10E</xref>), a mite is attached. It remains to be investigated which mite species it is, and if this represent a case of parasitism, phoresis or myrmecophily in <italic><tp:taxon-name><tp:taxon-name-part taxon-name-part-type="genus" reg="Strumigenys">S.</tp:taxon-name-part> <tp:taxon-name-part taxon-name-part-type="species" reg="minutula">minutula</tp:taxon-name-part></tp:taxon-name></italic>.</p><fig id="F10" position="float" orientation="portrait"><object-id xmlns:xlink="http://www.w3.org/1999/xlink" content-type="doi" xlink:type="simple">10.3897/zookeys.970.54958.figure10</object-id><object-id xmlns:xlink="http://www.w3.org/1999/xlink" content-type="zenodo_dep_id" xlink:type="simple">4057376</object-id><object-id xmlns:xlink="http://www.w3.org/1999/xlink" content-type="arpha" xlink:type="simple">C29C635C-ED7B-5D51-9E31-FA4CFFF7B6F7</object-id><label>Figure 10.</label><caption><p><italic><tp:taxon-name><tp:taxon-name-part taxon-name-part-type="genus" reg="Strumigenys">Strumigenys</tp:taxon-name-part> <tp:taxon-name-part taxon-name-part-type="species" reg="minutula">minutula</tp:taxon-name-part></tp:taxon-name></italic> in full-face, profile and dorsal view <bold>A–C</bold> worker (MAC_S11_GN3_H4_n1) <bold>D–F</bold> queen (MAC_S11_GN3_H4_n1).</p></caption><graphic xmlns:xlink="http://www.w3.org/1999/xlink" xlink:href="zookeys-970-063-g010.jpg" position="float" orientation="portrait" xlink:type="simple" id="oo_455248.jpg"><uri content-type="original_file" xlink:type="simple">https://binary.pensoft.net/fig/455248</uri></graphic></fig><fig id="F11" position="float" orientation="portrait"><object-id xmlns:xlink="http://www.w3.org/1999/xlink" content-type="doi" xlink:type="simple">10.3897/zookeys.970.54958.figure11</object-id><object-id xmlns:xlink="http://www.w3.org/1999/xlink" content-type="zenodo_dep_id" xlink:type="simple">4057378</object-id><object-id xmlns:xlink="http://www.w3.org/1999/xlink" content-type="arpha" xlink:type="simple">B6134F99-362A-578D-84C3-CD693C1A59E9</object-id><label>Figure 11.</label><caption><p>Photos of <italic><tp:taxon-name><tp:taxon-name-part taxon-name-part-type="genus" reg="Strumigenys">S.</tp:taxon-name-part> <tp:taxon-name-part taxon-name-part-type="species" reg="minutula">minutula</tp:taxon-name-part></tp:taxon-name></italic> (MAC_S11_GN3_H4_n1) showing some of the workers, including one carrying a larva (<bold>A</bold>), a queen (see center of <bold>B</bold>), and debris (<bold>A–B</bold>) found inside a ground nest.</p></caption><graphic xmlns:xlink="http://www.w3.org/1999/xlink" xlink:href="zookeys-970-063-g011.jpg" position="float" orientation="portrait" xlink:type="simple" id="oo_455249.jpg"><uri content-type="original_file" xlink:type="simple">https://binary.pensoft.net/fig/455249</uri></graphic></fig></tp:treatment-sec><tp:treatment-sec sec-type="material" id="SECID0EF3BG"><title>Material examined.</title><p>Macao SAR, China • 22 Workers; Macao, Coloane Island, Hac Sa Reservoir family trail near 1-05-12; <named-content xmlns:xlink="http://www.w3.org/1999/xlink" content-type="dwc:verbatimCoordinates" xlink:type="simple"><named-content content-type="geo-json" specific-use="{&#34;type&#34;:&#34;Point&#34;,&#34;coordinates&#34;:[113.568400,22.123700]}" id="NCID0EO3BG" xlink:type="simple">22.1237°N, 113.5684°E</named-content></named-content>, ca. 90 m; 8 April 2019; F. Brassard leg.; Winkler; MAC_S06_LLSA_Sp.6; <abbrev xmlns:xlink="http://www.w3.org/1999/xlink" content-type="institution" xlink:title="Insect Biodiversity and Biogeography Lab" id="ABBRID0ET3BG" xlink:type="simple">IBBL</abbrev>. • 1 Worker; Macao, Coloane Island, Coloane trail near 1-01-10; <named-content xmlns:xlink="http://www.w3.org/1999/xlink" content-type="dwc:verbatimCoordinates" xlink:type="simple"><named-content content-type="geo-json" specific-use="{&#34;type&#34;:&#34;Point&#34;,&#34;coordinates&#34;:[113.558900,22.116500]}" id="NCID0E23BG" xlink:type="simple">22.1165°N, 113.5589°E</named-content></named-content>, ca. 100 m; 10 April 2019; F. Brassard leg.; Winkler MAC_S10_LLSA_Sp.2; <abbrev xmlns:xlink="http://www.w3.org/1999/xlink" content-type="institution" xlink:title="Insect Biodiversity and Biogeography Lab" id="ABBRID0EA4BG" xlink:type="simple">IBBL</abbrev>. • 2 Workers; Macao, Coloane Island, Ka Ho Family Trail Peak; <named-content xmlns:xlink="http://www.w3.org/1999/xlink" content-type="dwc:verbatimCoordinates" xlink:type="simple"><named-content content-type="geo-json" specific-use="{&#34;type&#34;:&#34;Point&#34;,&#34;coordinates&#34;:[113.570200,22.128400]}" id="NCID0EI4BG" xlink:type="simple">22.1284°N, 113.5702°E</named-content></named-content>, ca. 180 m; 16 May 2019; F. Brassard leg.; Winkler; MAC_S14_LLSP_Sp.4; <abbrev xmlns:xlink="http://www.w3.org/1999/xlink" content-type="institution" xlink:title="Insect Biodiversity and Biogeography Lab" id="ABBRID0EN4BG" xlink:type="simple">IBBL</abbrev>. • 135 Workers; Macao, Coloane Island, Coloane Trail (Near 1-01-10 distance post); <named-content xmlns:xlink="http://www.w3.org/1999/xlink" content-type="dwc:verbatimCoordinates" xlink:type="simple"><named-content content-type="geo-json" specific-use="{&#34;type&#34;:&#34;Point&#34;,&#34;coordinates&#34;:[113.570000,22.135100]}" id="NCID0EV4BG" xlink:type="simple">22.1351°N, 113.5700°E</named-content></named-content>, ca. 80 m; 16 May 2019; F. Brassard leg.; Ground nest; MAC_S11_GN3_H4_n1; <abbrev xmlns:xlink="http://www.w3.org/1999/xlink" content-type="institution" xlink:title="Insect Biodiversity and Biogeography Lab" id="ABBRID0E14BG" xlink:type="simple">IBBL</abbrev>. • 1 Worker; Macao, Coloane Island, Ka Ho Family Trail Peak; <named-content xmlns:xlink="http://www.w3.org/1999/xlink" content-type="dwc:verbatimCoordinates" xlink:type="simple"><named-content content-type="geo-json" specific-use="{&#34;type&#34;:&#34;Point&#34;,&#34;coordinates&#34;:[113.570200,22.128400]}" id="NCID0EC5BG" xlink:type="simple">22.1284°N, 113.5702°E</named-content></named-content>, ca. 180 m; 16 May 2019; F. Brassard leg.; Winkler; MAC_S14_LLSA_Sp.11; <abbrev xmlns:xlink="http://www.w3.org/1999/xlink" content-type="institution" xlink:title="Insect Biodiversity and Biogeography Lab" id="ABBRID0EH5BG" xlink:type="simple">IBBL</abbrev>]. • 1 Worker; Macao, Coloane Island, Ka Ho Lighthouse 2; <named-content xmlns:xlink="http://www.w3.org/1999/xlink" content-type="dwc:verbatimCoordinates" xlink:type="simple"><named-content content-type="geo-json" specific-use="{&#34;type&#34;:&#34;Point&#34;,&#34;coordinates&#34;:[113.590900,22.129200]}" id="NCID0EP5BG" xlink:type="simple">22.1292°N, 113.5909°E</named-content></named-content>, ca. 30 m; 21 May 2019; F. Brassard leg.; Winkler; MAC_S17_LLSA_Sp.10; <abbrev xmlns:xlink="http://www.w3.org/1999/xlink" content-type="institution" xlink:title="Insect Biodiversity and Biogeography Lab" id="ABBRID0EU5BG" xlink:type="simple">IBBL</abbrev>. • 13 Workers; Macao, Coloane Island, Ka Ho Lighthouse 2; <named-content xmlns:xlink="http://www.w3.org/1999/xlink" content-type="dwc:verbatimCoordinates" xlink:type="simple"><named-content content-type="geo-json" specific-use="{&#34;type&#34;:&#34;Point&#34;,&#34;coordinates&#34;:[113.590900,22.129200]}" id="NCID0E35BG" xlink:type="simple">22.1292°N, 113.5909°E</named-content></named-content>, ca. 30 m; 21 May 2019; F. Brassard leg.; Winkler; MAC_S17_LLSP_Sp.4; <abbrev xmlns:xlink="http://www.w3.org/1999/xlink" content-type="institution" xlink:title="Insect Biodiversity and Biogeography Lab" id="ABBRID0EB6BG" xlink:type="simple">IBBL</abbrev>. • 1 Worker; Macao, Coloane Island, Caesars Golf Macau; <named-content xmlns:xlink="http://www.w3.org/1999/xlink" content-type="dwc:verbatimCoordinates" xlink:type="simple"><named-content content-type="geo-json" specific-use="{&#34;type&#34;:&#34;Point&#34;,&#34;coordinates&#34;:[113.561200,22.135100]}" id="NCID0EJ6BG" xlink:type="simple">22.1351°N, 113.5612°E</named-content></named-content>, ca. 10 m; 25 June 2019; F. Brassard leg.; Winkler; MAC_S19_LLSP_Sp.4; <abbrev xmlns:xlink="http://www.w3.org/1999/xlink" content-type="institution" xlink:title="Insect Biodiversity and Biogeography Lab" id="ABBRID0EO6BG" xlink:type="simple">IBBL</abbrev>. • 1 Worker; Macao, Taipa Island, Siu Tam Hill; <named-content xmlns:xlink="http://www.w3.org/1999/xlink" content-type="dwc:verbatimCoordinates" xlink:type="simple"><named-content content-type="geo-json" specific-use="{&#34;type&#34;:&#34;Point&#34;,&#34;coordinates&#34;:[113.547100,22.160300]}" id="NCID0EW6BG" xlink:type="simple">22.1603°N, 113.5471°E</named-content></named-content>; 22 July 2018; C.M. Leong leg.; <abbrev xmlns:xlink="http://www.w3.org/1999/xlink" content-type="institution" xlink:title="Insect Biodiversity and Biogeography Lab" id="ABBRID0E26BG" xlink:type="simple">IBBL</abbrev>. • 1 Worker; Macao, Coloane Island, Ka Ho Reservoir; 22.1251°N,, 113.5692°E; 20 July 2016; C.M. Leong leg.; <abbrev xmlns:xlink="http://www.w3.org/1999/xlink" content-type="institution" xlink:title="Insect Biodiversity and Biogeography Lab" id="ABBRID0EBAAI" xlink:type="simple">IBBL</abbrev>. • 1 Worker; Macao, Coloane Island, Ka Ho Reservoir; 22.1251°N,, 113.5691°E; 20 August 2016; C.M. Leong leg.; <abbrev xmlns:xlink="http://www.w3.org/1999/xlink" content-type="institution" xlink:title="Insect Biodiversity and Biogeography Lab" id="ABBRID0EGAAI" xlink:type="simple">IBBL</abbrev>. • 1 Worker; Macao, Coloane Island, Hac Sa Reservoir; 20 August 2016; C.M. Leong leg.; <abbrev xmlns:xlink="http://www.w3.org/1999/xlink" content-type="institution" xlink:title="Insect Biodiversity and Biogeography Lab" id="ABBRID0ELAAI" xlink:type="simple">IBBL</abbrev>. • 2 Queens; Macao, Coloane Island, Coloane Trail (Near 1-01-10 distance post); <named-content xmlns:xlink="http://www.w3.org/1999/xlink" content-type="dwc:verbatimCoordinates" xlink:type="simple"><named-content content-type="geo-json" specific-use="{&#34;type&#34;:&#34;Point&#34;,&#34;coordinates&#34;:[113.570000,22.135100]}" id="NCID0ETAAI" xlink:type="simple">22.1351°N, 113.5700°E</named-content></named-content>, ca. 80 m; 16 May 2019; F. Brassard leg.; MAC_S11_GN3_H4_n1; Ground nest; <abbrev xmlns:xlink="http://www.w3.org/1999/xlink" content-type="institution" xlink:title="Insect Biodiversity and Biogeography Lab" id="ABBRID0EYAAI" xlink:type="simple">IBBL</abbrev>.</p></tp:treatment-sec><ref-list><ref id="B27"><mixed-citation xmlns:xlink="http://www.w3.org/1999/xlink" xlink:type="simple"><person-group><name name-style="western"><surname>Tang</surname><given-names>KL</given-names></name><name name-style="western"><surname>Pierce</surname><given-names>MP</given-names></name><name name-style="western"><surname>Guénard</surname><given-names>B</given-names></name></person-group> (<year>2019</year>) <article-title>Review of the genus <italic><tp:taxon-name><tp:taxon-name-part taxon-name-part-type="genus">Strumigenys</tp:taxon-name-part></tp:taxon-name></italic> (<tp:taxon-name><tp:taxon-name-part taxon-name-part-type="order">Hymenoptera</tp:taxon-name-part></tp:taxon-name>, <tp:taxon-name><tp:taxon-name-part taxon-name-part-type="family">Formicidae</tp:taxon-name-part></tp:taxon-name>, <tp:taxon-name><tp:taxon-name-part taxon-name-part-type="subfamily">Myrmicinae</tp:taxon-name-part></tp:taxon-name>) in Hong Kong with the description of three new species and the addition of five native and four introduced species records.</article-title><source>ZooKeys</source><volume>831</volume>: <fpage>1</fpage>–<lpage>48</lpage>. <ext-link xlink:type="simple" ext-link-type="doi" xlink:href="10.3897/zookeys.831.31515">https://doi.org/10.3897/zookeys.831.31515</ext-link></mixed-citation></ref><ref id="B16"><mixed-citation xmlns:xlink="http://www.w3.org/1999/xlink" xlink:type="simple"><person-group><name name-style="western"><surname>Leong</surname><given-names>CM</given-names></name><name name-style="western"><surname>Shiao</surname><given-names>SF</given-names></name><name name-style="western"><surname>Guénard</surname><given-names>B</given-names></name></person-group> (<year>2017</year>) Ants in the city, a preliminary checklist of <tp:taxon-name><tp:taxon-name-part taxon-name-part-type="family">Formicidae</tp:taxon-name-part></tp:taxon-name> (<tp:taxon-name><tp:taxon-name-part taxon-name-part-type="order">Hymenoptera</tp:taxon-name-part></tp:taxon-name>) in Macau, one of the most heavily urbanized regions of the world. Asian Myrmecology 9.</mixed-citation></ref><ref id="B28"><mixed-citation xmlns:xlink="http://www.w3.org/1999/xlink" xlink:type="simple"><person-group><name name-style="western"><surname>Terayama</surname><given-names>M</given-names></name><name name-style="western"><surname>Kubota</surname><given-names>S</given-names></name><name name-style="western"><surname>Eguchi</surname><given-names>K</given-names></name></person-group> (<year>2014</year>) <source>Encyclopedia of Japanese Ants.</source><publisher-name>Asakura Shoten</publisher-name>, <publisher-loc>Tokyo</publisher-loc>, <size units="page">278 pp</size>.</mixed-citation></ref></ref-list></tp:taxon-treatment>
