# Supplementary material for: A new subterranean species and an updated checklist of Strumigenys (Hymenoptera, Formicidae) from Macao SAR, China, with a key to species of the Greater Bay Area
Source: Zookeys. 2020 Sep 21;970:63–116. doi: 10.3897/zookeys.970.54958 (PMC7578445; doi:10.3897/zookeys.970.54958)
Supplement: XML Treatment for Strumigenys nepalensis [file zookeys.970.54958-treatment8.xml]

<!DOCTYPE tp:taxon-treatment
  PUBLIC "-//TaxonX//DTD Taxonomic Treatment Publishing DTD v0 20100105//EN" "tax-treatment-NSO.dtd">
<tp:taxon-treatment xmlns:tp="http://www.plazi.org/taxpub"><tp:treatment-meta><kwd-group><label>Taxon classification</label><kwd><named-content xmlns:xlink="http://www.w3.org/1999/xlink" content-type="kingdom">Animalia</named-content></kwd><kwd><named-content xmlns:xlink="http://www.w3.org/1999/xlink" content-type="order">Hymenoptera</named-content></kwd><kwd><named-content xmlns:xlink="http://www.w3.org/1999/xlink" content-type="family">Formicidae</named-content></kwd></kwd-group><mixed-citation publication-type="journal"><person-group><name><surname>Brassard</surname><given-names>François</given-names></name><name><surname>Leong</surname><given-names>Chi-Man</given-names></name><name><surname>Chan</surname><given-names>Hoi-Hou</given-names></name><name><surname>Guénard</surname><given-names>Benoit</given-names></name></person-group><article-title>A new subterranean species and an updated checklist of <italic><tp:taxon-name><tp:taxon-name-part taxon-name-part-type="genus" reg="Strumigenys">Strumigenys</tp:taxon-name-part></tp:taxon-name></italic> (<tp:taxon-name><tp:taxon-name-part taxon-name-part-type="order">Hymenoptera</tp:taxon-name-part></tp:taxon-name>, <tp:taxon-name><tp:taxon-name-part taxon-name-part-type="family">Formicidae</tp:taxon-name-part></tp:taxon-name>) from Macao SAR, China, with a key to species of the Greater Bay Area</article-title><source>Zookeys</source><day>21</day><month>9</month><year>2020</year><volume>970</volume><fpage>63</fpage><lpage>116</lpage><pub-id pub-id-type="doi">10.3897/zookeys.970.54958</pub-id></mixed-citation></tp:treatment-meta><tp:nomenclature><tp:taxon-name><object-id xmlns:xlink="http://www.w3.org/1999/xlink" content-type="arpha" xlink:type="simple">5856534C-9D31-52C2-9B38-1DEB008E8F6F</object-id>
              <tp:taxon-name-part taxon-name-part-type="genus" reg="Strumigenys">Strumigenys</tp:taxon-name-part>
              <tp:taxon-name-part taxon-name-part-type="species" reg="nepalensis">nepalensis</tp:taxon-name-part>
            </tp:taxon-name><tp:taxon-authority>Baroni Urbani &amp; De Andrade, 1994</tp:taxon-authority><xref ref-type="fig" rid="F12">Figure 12</xref><tp:nomenclature-citation-list><tp:nomenclature-citation><tp:taxon-name>
                  <tp:taxon-name-part taxon-name-part-type="genus" reg="Strumigenys">Strumigenys</tp:taxon-name-part> <tp:taxon-name-part taxon-name-part-type="species" reg="nepalensis">nepalensis</tp:taxon-name-part></tp:taxon-name><comment>Baroni Urbani &amp; De Andrade, 1994: 57, figs 33, 34 (w.q.) Nepal. Indomalaya.</comment></tp:nomenclature-citation><tp:nomenclature-citation><tp:taxon-name>
                  <tp:taxon-name-part taxon-name-part-type="genus" reg="Smithistruma">Smithistruma</tp:taxon-name-part> <tp:taxon-name-part taxon-name-part-type="species" reg="nepalensis">nepalensis</tp:taxon-name-part></tp:taxon-name><comment>(Baroni Urbani &amp; De Andrade, 1994). Combination in <tp:taxon-name><tp:taxon-name-part taxon-name-part-type="genus" reg="Smithistruma">Smithistruma</tp:taxon-name-part></tp:taxon-name>: Bolton 1995: 385.</comment></tp:nomenclature-citation><tp:nomenclature-citation><tp:taxon-name>
                  <tp:taxon-name-part taxon-name-part-type="genus" reg="Pyramica">Pyramica</tp:taxon-name-part> <tp:taxon-name-part taxon-name-part-type="species" reg="nepalensis">nepalensis</tp:taxon-name-part></tp:taxon-name><comment>(Baroni Urbani &amp; De Andrade, 1994). Combination in <tp:taxon-name><tp:taxon-name-part taxon-name-part-type="genus" reg="Pyramica">Pyramica</tp:taxon-name-part></tp:taxon-name>: <xref ref-type="bibr" rid="B3">Bolton 1999</xref>: 1673.</comment></tp:nomenclature-citation><tp:nomenclature-citation><tp:taxon-name>
                  <tp:taxon-name-part taxon-name-part-type="genus" reg="Strumigenys">Strumigenys</tp:taxon-name-part> <tp:taxon-name-part taxon-name-part-type="species" reg="nepalensis">nepalensis</tp:taxon-name-part></tp:taxon-name><comment>(Baroni Urbani &amp; De Andrade, 1994). Combination in <tp:taxon-name><tp:taxon-name-part taxon-name-part-type="genus" reg="Strumigenys">Strumigenys</tp:taxon-name-part></tp:taxon-name>: Baroni Urbani and De Andrade 2007: 124.</comment></tp:nomenclature-citation></tp:nomenclature-citation-list></tp:nomenclature><tp:treatment-sec sec-type="distribution" id="SECID0EPEAI"><title>Geographic distribution.</title><p><italic>Native</italic>: China (Yunnan), India (north), Malaysia, Nepal, Singapore, Thailand, Vietnam. <italic><tp:taxon-name><tp:taxon-name-part taxon-name-part-type="genus" reg="Introduced">Introduced</tp:taxon-name-part></tp:taxon-name></italic>: China (Hong Kong, Macao), Mascarene Islands, India (Kerala).</p><fig id="F12" position="float" orientation="portrait"><object-id xmlns:xlink="http://www.w3.org/1999/xlink" content-type="doi" xlink:type="simple">10.3897/zookeys.970.54958.figure12</object-id><object-id xmlns:xlink="http://www.w3.org/1999/xlink" content-type="zenodo_dep_id" xlink:type="simple">4057380</object-id><object-id xmlns:xlink="http://www.w3.org/1999/xlink" content-type="arpha" xlink:type="simple">7CF89FFC-89C7-5DAE-B70F-45CBC29A58A1</object-id><label>Figure 12.</label><caption><p><italic><tp:taxon-name><tp:taxon-name-part taxon-name-part-type="genus" reg="Strumigenys">Strumigenys</tp:taxon-name-part> <tp:taxon-name-part taxon-name-part-type="species" reg="nepalensis">nepalensis</tp:taxon-name-part></tp:taxon-name></italic> in full-face, profile and dorsal view <bold>A–C</bold> worker (MAC_S19_LLSP_Sp.3) <bold>D–F</bold> queen (MAC_S19_LLSP_Sp.3).</p></caption><graphic xmlns:xlink="http://www.w3.org/1999/xlink" xlink:href="zookeys-970-063-g012.jpg" position="float" orientation="portrait" xlink:type="simple" id="oo_455250.jpg"><uri content-type="original_file" xlink:type="simple">https://binary.pensoft.net/fig/455250</uri></graphic></fig></tp:treatment-sec><tp:treatment-sec sec-type="comments" id="SECID0E1FAI"><title>Comments.</title><p>This species was first recorded in Macao in 2017 (<xref ref-type="bibr" rid="B16">Leong et al. 2017</xref>). In 2019, of the three sites at which <italic><tp:taxon-name><tp:taxon-name-part taxon-name-part-type="genus" reg="Strumigenys">S.</tp:taxon-name-part> <tp:taxon-name-part taxon-name-part-type="species" reg="nepalensis">nepalensis</tp:taxon-name-part></tp:taxon-name></italic> was collected from, two were heavily disturbed; they consisted of a golf course, and a thin strip of forest bordered by the ocean and a highway. The last one was a patch of young secondary forest nearby another golf course. Our records in Macao support the hypothesis of Tang and collaborators (2019) that this species is a potential tramp species adapted to human-disturbed habitats.</p></tp:treatment-sec><tp:treatment-sec sec-type="material" id="SECID0EPGAI"><title>Material examined.</title><p>Macao SAR, China • 3 Workers; Macao, Coloane Island, Caesars Golf Macau; <named-content xmlns:xlink="http://www.w3.org/1999/xlink" content-type="dwc:verbatimCoordinates" xlink:type="simple"><named-content content-type="geo-json" specific-use="{&#34;type&#34;:&#34;Point&#34;,&#34;coordinates&#34;:[113.561100,22.135100]}" id="NCID0EYGAI" xlink:type="simple">22.1351°N, 113.5611°E</named-content></named-content>, ca. 10 m; 25 June 2019; F. Brassard leg.; Winkler; MAC_S19_LLSP_Sp.3; <abbrev xmlns:xlink="http://www.w3.org/1999/xlink" content-type="institution" xlink:title="Insect Biodiversity and Biogeography Lab" id="ABBRID0E4GAI" xlink:type="simple">IBBL</abbrev>. • 3 Worker; Macao, Coloane Island, Ka Ho Reservoir hillside; <named-content xmlns:xlink="http://www.w3.org/1999/xlink" content-type="dwc:verbatimCoordinates" xlink:type="simple"><named-content content-type="geo-json" specific-use="{&#34;type&#34;:&#34;Point&#34;,&#34;coordinates&#34;:[113.574400,22.133300]}" id="NCID0EFHAI" xlink:type="simple">22.1333°N, 113.5744°E</named-content></named-content>, ca. 90 m; 9 April 2019; F. Brassard leg.; Winkler MAC_S09_LLSA_Sp.5; <abbrev xmlns:xlink="http://www.w3.org/1999/xlink" content-type="institution" xlink:title="Insect Biodiversity and Biogeography Lab" id="ABBRID0EKHAI" xlink:type="simple">IBBL</abbrev>. • 21 Workers; Macao, Coloane Island, Caesars Golf Macau; <named-content xmlns:xlink="http://www.w3.org/1999/xlink" content-type="dwc:verbatimCoordinates" xlink:type="simple"><named-content content-type="geo-json" specific-use="{&#34;type&#34;:&#34;Point&#34;,&#34;coordinates&#34;:[113.561200,22.135100]}" id="NCID0ESHAI" xlink:type="simple">22.1351°N, 113.5612°E</named-content></named-content>, ca. 10 m; 25 June 2019; F. Brassard leg.; Winkler; MAC_S19_LLSA_Sp.2; <abbrev xmlns:xlink="http://www.w3.org/1999/xlink" content-type="institution" xlink:title="Insect Biodiversity and Biogeography Lab" id="ABBRID0EXHAI" xlink:type="simple">IBBL</abbrev>. • 19 Workers; Macao, Coloane Island, Cotai Ecological Zone II; <named-content xmlns:xlink="http://www.w3.org/1999/xlink" content-type="dwc:verbatimCoordinates" xlink:type="simple"><named-content content-type="geo-json" specific-use="{&#34;type&#34;:&#34;Point&#34;,&#34;coordinates&#34;:[113.551900,22.141800]}" id="NCID0E6HAI" xlink:type="simple">22.1418°N, 113.5519°E</named-content></named-content>, ca. 0 m; 26 June 2019;F. Brassard leg.; MAC_S20_LLSA_Sp.7; Winkler; <abbrev xmlns:xlink="http://www.w3.org/1999/xlink" content-type="institution" xlink:title="Insect Biodiversity and Biogeography Lab" id="ABBRID0EEIAI" xlink:type="simple">IBBL</abbrev>. • 1 Worker; Macao, Coloane Island, Cotai Ecological Zone II; <named-content xmlns:xlink="http://www.w3.org/1999/xlink" content-type="dwc:verbatimCoordinates" xlink:type="simple"><named-content content-type="geo-json" specific-use="{&#34;type&#34;:&#34;Point&#34;,&#34;coordinates&#34;:[113.551900,22.141800]}" id="NCID0EMIAI" xlink:type="simple">22.1418°N, 113.5519°E</named-content></named-content>; ca. 0 m; 26 June 2019; F. Brassard leg.; Winkler; MAC_S20_LLSP_Sp.8; <abbrev xmlns:xlink="http://www.w3.org/1999/xlink" content-type="institution" xlink:title="Insect Biodiversity and Biogeography Lab" id="ABBRID0ERIAI" xlink:type="simple">IBBL</abbrev>. Worker, Macao, Hac Sa Reservoir, 20 August 2016, C.M. Leong leg., [<abbrev xmlns:xlink="http://www.w3.org/1999/xlink" content-type="institution" xlink:title="Insect Biodiversity and Biogeography Lab" id="ABBRID0EWIAI" xlink:type="simple">IBBL</abbrev>], (<italic>n</italic> = 1). • 4 Queens; Macao, Coloane Island, Caesars Golf Macau; <named-content xmlns:xlink="http://www.w3.org/1999/xlink" content-type="dwc:verbatimCoordinates" xlink:type="simple"><named-content content-type="geo-json" specific-use="{&#34;type&#34;:&#34;Point&#34;,&#34;coordinates&#34;:[113.561200,22.135100]}" id="NCID0EAJAI" xlink:type="simple">22.1351°N, 113.5612°E</named-content></named-content>, ca. 10 m; 25 June 2019; F. Brassard leg.; Winkler MAC_S19_LLSA_Sp.2; <abbrev xmlns:xlink="http://www.w3.org/1999/xlink" content-type="institution" xlink:title="Insect Biodiversity and Biogeography Lab" id="ABBRID0EFJAI" xlink:type="simple">IBBL</abbrev>. • 3 Queens; Macao, Coloane Island, Caesars Golf Macau; <named-content xmlns:xlink="http://www.w3.org/1999/xlink" content-type="dwc:verbatimCoordinates" xlink:type="simple"><named-content content-type="geo-json" specific-use="{&#34;type&#34;:&#34;Point&#34;,&#34;coordinates&#34;:[113.561100,22.135100]}" id="NCID0ENJAI" xlink:type="simple">22.1351°N, 113.5611°E</named-content></named-content>, ca. 10 m; 25 June 2019; F. Brassard leg.; Winkler; MAC_S19_LLSP_Sp.3; <abbrev xmlns:xlink="http://www.w3.org/1999/xlink" content-type="institution" xlink:title="Insect Biodiversity and Biogeography Lab" id="ABBRID0ESJAI" xlink:type="simple">IBBL</abbrev>. • 3 Queens; Macao, Coloane Island, Cotai Ecological Zone II; <named-content xmlns:xlink="http://www.w3.org/1999/xlink" content-type="dwc:verbatimCoordinates" xlink:type="simple"><named-content content-type="geo-json" specific-use="{&#34;type&#34;:&#34;Point&#34;,&#34;coordinates&#34;:[113.551900,22.141800]}" id="NCID0E1JAI" xlink:type="simple">22.1418°N, 113.5519°E</named-content></named-content>, ca. 0 m; 26 June 2019; F. Brassard leg.; Winkler; MAC_S20_LLSA_Sp.7; <abbrev xmlns:xlink="http://www.w3.org/1999/xlink" content-type="institution" xlink:title="Insect Biodiversity and Biogeography Lab" id="ABBRID0E6JAI" xlink:type="simple">IBBL</abbrev>. • 3 Queens; Macao, Coloane Island, Cotai Ecological Zone II; <named-content xmlns:xlink="http://www.w3.org/1999/xlink" content-type="dwc:verbatimCoordinates" xlink:type="simple"><named-content content-type="geo-json" specific-use="{&#34;type&#34;:&#34;Point&#34;,&#34;coordinates&#34;:[113.551900,22.141800]}" id="NCID0EHKAI" xlink:type="simple">22.1418°N, 113.5519°E</named-content></named-content>, ca. 0 m; 26 June 2019; F. Brassard leg.; Winkler; MAC_S20_LLSP_Sp.8; <abbrev xmlns:xlink="http://www.w3.org/1999/xlink" content-type="institution" xlink:title="Insect Biodiversity and Biogeography Lab" id="ABBRID0EMKAI" xlink:type="simple">IBBL</abbrev>.</p></tp:treatment-sec><ref-list><ref id="B3"><mixed-citation xmlns:xlink="http://www.w3.org/1999/xlink" xlink:type="simple"><person-group><name name-style="western"><surname>Bolton</surname><given-names>B</given-names></name></person-group> (<year>1999</year>) Ant genera of the tribe dacetonini (<tp:taxon-name><tp:taxon-name-part taxon-name-part-type="order">Hymenoptera</tp:taxon-name-part></tp:taxon-name>: <tp:taxon-name><tp:taxon-name-part taxon-name-part-type="family">Formicidae</tp:taxon-name-part></tp:taxon-name>). Journal of Natural History.</mixed-citation></ref><ref id="B16"><mixed-citation xmlns:xlink="http://www.w3.org/1999/xlink" xlink:type="simple"><person-group><name name-style="western"><surname>Leong</surname><given-names>CM</given-names></name><name name-style="western"><surname>Shiao</surname><given-names>SF</given-names></name><name name-style="western"><surname>Guénard</surname><given-names>B</given-names></name></person-group> (<year>2017</year>) Ants in the city, a preliminary checklist of <tp:taxon-name><tp:taxon-name-part taxon-name-part-type="family">Formicidae</tp:taxon-name-part></tp:taxon-name> (<tp:taxon-name><tp:taxon-name-part taxon-name-part-type="order">Hymenoptera</tp:taxon-name-part></tp:taxon-name>) in Macau, one of the most heavily urbanized regions of the world. Asian Myrmecology 9.</mixed-citation></ref></ref-list></tp:taxon-treatment>
