# Supplementary material for: A new subterranean species and an updated checklist of Strumigenys (Hymenoptera, Formicidae) from Macao SAR, China, with a key to species of the Greater Bay Area
Source: Zookeys. 2020 Sep 21;970:63–116. doi: 10.3897/zookeys.970.54958 (PMC7578445; doi:10.3897/zookeys.970.54958)
Supplement: XML Treatment for Strumigenys sauteri [file zookeys.970.54958-treatment9.xml]

<!DOCTYPE tp:taxon-treatment
  PUBLIC "-//TaxonX//DTD Taxonomic Treatment Publishing DTD v0 20100105//EN" "tax-treatment-NSO.dtd">
<tp:taxon-treatment xmlns:tp="http://www.plazi.org/taxpub"><tp:treatment-meta><kwd-group><label>Taxon classification</label><kwd><named-content xmlns:xlink="http://www.w3.org/1999/xlink" content-type="kingdom">Animalia</named-content></kwd><kwd><named-content xmlns:xlink="http://www.w3.org/1999/xlink" content-type="order">Hymenoptera</named-content></kwd><kwd><named-content xmlns:xlink="http://www.w3.org/1999/xlink" content-type="family">Formicidae</named-content></kwd></kwd-group><mixed-citation publication-type="journal"><person-group><name><surname>Brassard</surname><given-names>François</given-names></name><name><surname>Leong</surname><given-names>Chi-Man</given-names></name><name><surname>Chan</surname><given-names>Hoi-Hou</given-names></name><name><surname>Guénard</surname><given-names>Benoit</given-names></name></person-group><article-title>A new subterranean species and an updated checklist of <italic><tp:taxon-name><tp:taxon-name-part taxon-name-part-type="genus" reg="Strumigenys">Strumigenys</tp:taxon-name-part></tp:taxon-name></italic> (<tp:taxon-name><tp:taxon-name-part taxon-name-part-type="order">Hymenoptera</tp:taxon-name-part></tp:taxon-name>, <tp:taxon-name><tp:taxon-name-part taxon-name-part-type="family">Formicidae</tp:taxon-name-part></tp:taxon-name>) from Macao SAR, China, with a key to species of the Greater Bay Area</article-title><source>Zookeys</source><day>21</day><month>9</month><year>2020</year><volume>970</volume><fpage>63</fpage><lpage>116</lpage><pub-id pub-id-type="doi">10.3897/zookeys.970.54958</pub-id></mixed-citation></tp:treatment-meta><tp:nomenclature><tp:taxon-name><object-id xmlns:xlink="http://www.w3.org/1999/xlink" content-type="arpha" xlink:type="simple">F5E4E8D6-BF1E-5B56-B346-B6B88AD39659</object-id>
              <tp:taxon-name-part taxon-name-part-type="genus" reg="Strumigenys">Strumigenys</tp:taxon-name-part>
              <tp:taxon-name-part taxon-name-part-type="species" reg="sauteri">sauteri</tp:taxon-name-part>
            </tp:taxon-name><tp:taxon-authority>Forel, 1912</tp:taxon-authority><xref ref-type="fig" rid="F13">Figure 13</xref><tp:nomenclature-citation-list><tp:nomenclature-citation><tp:taxon-name>
                  <tp:taxon-name-part taxon-name-part-type="genus" reg="Pentastruma">Pentastruma</tp:taxon-name-part> <tp:taxon-name-part taxon-name-part-type="species" reg="sauteri">sauteri</tp:taxon-name-part></tp:taxon-name><comment>Forel, 1912: 51 (w.) Taiwan. Indomalaya.</comment></tp:nomenclature-citation><tp:nomenclature-citation><tp:taxon-name>
                  <tp:taxon-name-part taxon-name-part-type="genus" reg="Pyramica">Pyramica</tp:taxon-name-part> <tp:taxon-name-part taxon-name-part-type="species" reg="sauteri">sauteri</tp:taxon-name-part></tp:taxon-name><comment>(Forel, 1912). Combination in <tp:taxon-name><tp:taxon-name-part taxon-name-part-type="genus" reg="Pyramica">Pyramica</tp:taxon-name-part></tp:taxon-name>: <xref ref-type="bibr" rid="B3">Bolton 1999</xref>: 1673.</comment></tp:nomenclature-citation><tp:nomenclature-citation><tp:taxon-name>
                  <tp:taxon-name-part taxon-name-part-type="genus" reg="Strumigenys">Strumigenys</tp:taxon-name-part> <tp:taxon-name-part taxon-name-part-type="species" reg="sauteri">sauteri</tp:taxon-name-part></tp:taxon-name><comment>(Forel, 1912). Combination in <tp:taxon-name><tp:taxon-name-part taxon-name-part-type="genus" reg="Strumigenys">Strumigenys</tp:taxon-name-part></tp:taxon-name>: Baroni Urbani and De Andrade 2007: 127.</comment></tp:nomenclature-citation></tp:nomenclature-citation-list></tp:nomenclature><tp:treatment-sec sec-type="distribution" id="SECID0EQNAI"><title>Geographic distribution.</title><p>China (Fujian, Guangxi, Hong Kong, Hunan, Macao, Taiwan, Yunnan), Japan (Ryukyu Islands), Thailand.</p><fig id="F13" position="float" orientation="portrait"><object-id xmlns:xlink="http://www.w3.org/1999/xlink" content-type="doi" xlink:type="simple">10.3897/zookeys.970.54958.figure13</object-id><object-id xmlns:xlink="http://www.w3.org/1999/xlink" content-type="zenodo_dep_id" xlink:type="simple">4057382</object-id><object-id xmlns:xlink="http://www.w3.org/1999/xlink" content-type="arpha" xlink:type="simple">AF5488C9-CA20-5222-89EB-28F042D027FC</object-id><label>Figure 13.</label><caption><p><italic><tp:taxon-name><tp:taxon-name-part taxon-name-part-type="genus" reg="Strumigenys">Strumigenys</tp:taxon-name-part> <tp:taxon-name-part taxon-name-part-type="species" reg="sauteri">sauteri</tp:taxon-name-part></tp:taxon-name></italic> in full-face, profile and dorsal view <bold>A–C</bold> worker (MAC_S04_LLSP_sp.2) <bold>D–F</bold> queen (MAC_S11_LLSP_Sp.4).</p></caption><graphic xmlns:xlink="http://www.w3.org/1999/xlink" xlink:href="zookeys-970-063-g013.jpg" position="float" orientation="portrait" xlink:type="simple" id="oo_455251.jpg"><uri content-type="original_file" xlink:type="simple">https://binary.pensoft.net/fig/455251</uri></graphic></fig></tp:treatment-sec><tp:treatment-sec sec-type="comments" id="SECID0EROAI"><title>Comments.</title><p>Although widely distributed in Hong Kong across multiple habitats, including shrublands, plantations, urban forest remnants, secondary forest and Feng Shui woods (<xref ref-type="bibr" rid="B27">Tang et al. 2019</xref>), this species appears less common in Macao where it has been collected at four different sites, all of which were relatively small patches of young secondary forests. This is a new species record for Macao.</p></tp:treatment-sec><tp:treatment-sec sec-type="material" id="SECID0E2OAI"><title>Material examined.</title><p>Macao SAR, China • 1 Worker; Macao, Coloane Island, Ka Ho; <named-content xmlns:xlink="http://www.w3.org/1999/xlink" content-type="dwc:verbatimCoordinates" xlink:type="simple"><named-content content-type="geo-json" specific-use="{&#34;type&#34;:&#34;Point&#34;,&#34;coordinates&#34;:[113.591400,22.193600]}" id="NCID0EEPAI" xlink:type="simple">22.1936°N, 113.5914°E</named-content></named-content>, ca. 30 m; 20 March 2019; F. Brassard leg.; Winkler; MAC_S04_LLSA_Sp.2; <abbrev xmlns:xlink="http://www.w3.org/1999/xlink" content-type="institution" xlink:title="Insect Biodiversity and Biogeography Lab" id="ABBRID0EJPAI" xlink:type="simple">IBBL</abbrev>. • 5 Workers; Macao, Coloane Island, Coloane trail near 1-01-15; <named-content xmlns:xlink="http://www.w3.org/1999/xlink" content-type="dwc:verbatimCoordinates" xlink:type="simple"><named-content content-type="geo-json" specific-use="{&#34;type&#34;:&#34;Point&#34;,&#34;coordinates&#34;:[113.564500,22.115100]}" id="NCID0ERPAI" xlink:type="simple">22.1151°N, 113.5645°E</named-content></named-content>, ca. 80 m; 11 April 2019; F. Brassard leg.; Winkler; MAC_S11_LLSP_Sp.4; <abbrev xmlns:xlink="http://www.w3.org/1999/xlink" content-type="institution" xlink:title="Insect Biodiversity and Biogeography Lab" id="ABBRID0EWPAI" xlink:type="simple">IBBL</abbrev>. • 3 Workers; Macao, Coloane Island, Oscar Farm hillside; <named-content xmlns:xlink="http://www.w3.org/1999/xlink" content-type="dwc:verbatimCoordinates" xlink:type="simple"><named-content content-type="geo-json" specific-use="{&#34;type&#34;:&#34;Point&#34;,&#34;coordinates&#34;:[113.555700,22.113100]}" id="NCID0E5PAI" xlink:type="simple">22.1131°N, 113.5557°E</named-content></named-content>, ca. 80 m; 24 June 2019; F. Brassard leg.; Winkler; MAC_S18_LLSA_Sp.10; <abbrev xmlns:xlink="http://www.w3.org/1999/xlink" content-type="institution" xlink:title="Insect Biodiversity and Biogeography Lab" id="ABBRID0EDQAI" xlink:type="simple">IBBL</abbrev>. • 1 Worker; Macao, Taipa Island, Tai Tam Hill; <named-content xmlns:xlink="http://www.w3.org/1999/xlink" content-type="dwc:verbatimCoordinates" xlink:type="simple"><named-content content-type="geo-json" specific-use="{&#34;type&#34;:&#34;Point&#34;,&#34;coordinates&#34;:[113.567900,22.157800]}" id="NCID0ELQAI" xlink:type="simple">22.1578°N, 113.5679°E</named-content></named-content>; 26 July 2018; C.M. Leong leg.; <abbrev xmlns:xlink="http://www.w3.org/1999/xlink" content-type="institution" xlink:title="Insect Biodiversity and Biogeography Lab" id="ABBRID0EQQAI" xlink:type="simple">IBBL</abbrev>. • 1 Queen; Macao, Coloane Island, Coloane Trail (Near 1-01-15 distance post); <named-content xmlns:xlink="http://www.w3.org/1999/xlink" content-type="dwc:verbatimCoordinates" xlink:type="simple"><named-content content-type="geo-json" specific-use="{&#34;type&#34;:&#34;Point&#34;,&#34;coordinates&#34;:[113.564400,22.115100]}" id="NCID0EYQAI" xlink:type="simple">22.1151°N, 113.5644°E</named-content></named-content>, ca. 80 m; 11 April 2019; F. Brassard leg.; Winkler; MAC_S11_LLSP_Sp.4; <abbrev xmlns:xlink="http://www.w3.org/1999/xlink" content-type="institution" xlink:title="Insect Biodiversity and Biogeography Lab" id="ABBRID0E4QAI" xlink:type="simple">IBBL</abbrev>.</p></tp:treatment-sec><ref-list><ref id="B3"><mixed-citation xmlns:xlink="http://www.w3.org/1999/xlink" xlink:type="simple"><person-group><name name-style="western"><surname>Bolton</surname><given-names>B</given-names></name></person-group> (<year>1999</year>) Ant genera of the tribe dacetonini (<tp:taxon-name><tp:taxon-name-part taxon-name-part-type="order">Hymenoptera</tp:taxon-name-part></tp:taxon-name>: <tp:taxon-name><tp:taxon-name-part taxon-name-part-type="family">Formicidae</tp:taxon-name-part></tp:taxon-name>). Journal of Natural History.</mixed-citation></ref><ref id="B27"><mixed-citation xmlns:xlink="http://www.w3.org/1999/xlink" xlink:type="simple"><person-group><name name-style="western"><surname>Tang</surname><given-names>KL</given-names></name><name name-style="western"><surname>Pierce</surname><given-names>MP</given-names></name><name name-style="western"><surname>Guénard</surname><given-names>B</given-names></name></person-group> (<year>2019</year>) <article-title>Review of the genus <italic><tp:taxon-name><tp:taxon-name-part taxon-name-part-type="genus">Strumigenys</tp:taxon-name-part></tp:taxon-name></italic> (<tp:taxon-name><tp:taxon-name-part taxon-name-part-type="order">Hymenoptera</tp:taxon-name-part></tp:taxon-name>, <tp:taxon-name><tp:taxon-name-part taxon-name-part-type="family">Formicidae</tp:taxon-name-part></tp:taxon-name>, <tp:taxon-name><tp:taxon-name-part taxon-name-part-type="subfamily">Myrmicinae</tp:taxon-name-part></tp:taxon-name>) in Hong Kong with the description of three new species and the addition of five native and four introduced species records.</article-title><source>ZooKeys</source><volume>831</volume>: <fpage>1</fpage>–<lpage>48</lpage>. <ext-link xlink:type="simple" ext-link-type="doi" xlink:href="10.3897/zookeys.831.31515">https://doi.org/10.3897/zookeys.831.31515</ext-link></mixed-citation></ref></ref-list></tp:taxon-treatment>
